# Supplementary material for: New Insights into the Role of the Trypanosoma cruzi Aldo-Keto Reductase TcAKR
Source: Pathogens. 2023 Jan 5;12(1):85. doi: 10.3390/pathogens12010085 (PMC9860839; doi:10.3390/pathogens12010085)
Supplement: Supplementary file 1 [file pathogens-12-00085-s001.zip › Supplementary_Material_S1.fasta]

>gi|189396135|gb|ACD93222.1| aldo-keto reductase [Trypanosoma cruzi]
MNCNYSCVTLHNSAQMPQLGLGVWRAQDGAETANAVRWAIEAGYRHIDTAYFYNNEKGVGQGIRESGVPREEVWVTTKVW
NSDLGYEKTLAAFERSRELLGLEYIDLYLIHWPGKKKFVDTWKALEKLYEEKKVRAIGVSNFEPHHLTELFKSCKIRPLV
NQVELHPLFQQRALREFCKQHNIAVTAWSPLGSGDRTGFLKNHVLGEIAKKHNKSPAQVVIRWDIQHGIVTIPKSTNKGR
IQENFNVWDFKLTEEEMRQIDELNEDKRFGGHPDNFFPGGEE
>gi|84043800|ref|XP_951690.1| aldo-keto reductase [Trypanosoma brucei brucei strain 927/4 GUTat10.1]
MPGVNVMSYKPLGGPVLGVTRMLQMRNGYTIPQCGFGTYRMTPTEAGAAVEYAVQAGFRHFDCAKAYCNQFAVGDGLRRA
ISSGRVKRDDLFVTSKLWPTDQHPENVEKACRETLEELKVSYLDLYLIHWPVAWRHSPEFKTEEDKYPKHDSGLPAVDER
VKLTDTWRAMCALVDKGLVRSIGLSNCSEKHIAEVMGDGDLYAPVLNQIELHPALVQRDLLNVHRTKRMLTASYSPLGMP
SRFTSPDYKGLLTHEALLPLSEHSGFSVARLLLNWNLDMHNVVIVRSTRRDHIQSNAKASLYTLSDPVRMILDRFQDREG
TVRTINPTNFTHSGESFFS
>gi|557867556|gb|ESS70725.1| aldo-keto reductase [Trypanosoma cruzi Dm28c]
MKCNYSCVTLHNSAQMPQLGLGVWRAQDGAETANAVRWAIEAGYRHIDTAYFYNNEKGVGQGIRESGVPREEVWVTTKVW
NSDQGYEKTLAAFERSRELLGLEYIDLYLIHWPGKKKFVDTWKALEKLYEEKKVRAIGVSNFEPHHLTELFKSCKIRPMV
NQVELHPLFQQRALREFCKQHNIAVTAWSPLGSGYEAGILKNHVLGEIAKKHNKSPAQVVIRWDIQHGIVTIPKSTNKGR
IQENFNVWDFKLTEEEMRQIDELNEDKRIGADPDNFFSGGEE
>gi|557859822|gb|ESS63234.1| aldo-keto reductase [Trypanosoma cruzi Dm28c]
MPGANVLSFKPLGGPVLGVSHRLPLRNGNSIPQCGFGTYRMTPTVAGAAVEYAVHCGFRHIDCAKAYDNQNAIGEALQRV
ISTGKLKREELFLTSKLWPTDQHPIHVEKACRETLAELRVDYLDLYLIHWPVAWNHSPHFKTDDEKYPKDANGIPAVDGS
VKLIDTWRAMCELVDKNLVRSVGVSNCSENHINEVMSDGSLYAPVVNQIELHPALVQRDLLNFHGANQIVTAAYSPLGMP
SRFTHPDYKGLLYDASLQSISEYSGFSVARLLLNWNLDMHNVVIVRSTNKEHIRSNAKASLYALSDPVRMILDRFQERAG
TIRTINPTDFTRGGGSFFD
>gi|407851582|gb|EKG05420.1| aldo-keto reductase [Trypanosoma cruzi]
MPGANVLSFKPLGGPVLGVSHRLPLRNGNSIPQCGFGTYRMTPTVAGAAVEYAVHCGFRHIDCAKAYDNQNAIGEALQRV
ISTGKLKREELFLTSKLWPTDQHPIHVEKACRETLAELRVDYLDLYLIHWPVAWNHSPHFKTDDEKYPKDANGLPAVDGS
VKLIDTWRAMCELVDKNLVRSVGVSNCSENHINEVMSDGSLYAPVVNQIELHPALVQRDLLNFHGANQIVTAAYSPLGMP
SRFTHPDYKGLLYDASLQSISEYSGFSVARLLLNWNLDMHNVVIVRSTNKEHIRSNAKASLYALSDPVRMILDRFQERAG
TVRTINPTDFTRGGGSFFD
>gi|407402991|gb|EKF29339.1| aldo-keto reductase [Trypanosoma cruzi marinkellei]
MICNYSCVTLHNSARIPQLGLGVWRAEDGAETANAVRWAIEAGYRHIDTAYIYNNERGVGQGIRDSGVLREELWVTTKVW
NSDQGYEKTLAAFERSCELLGLEYIDLYLIHWPGKKKFVETWKALEKLYEEKKVRAIGVCNFEPHHLTELFESCKIRPMV
NQVELHPQFQQRTVREFCKQHNIAVTAWSPLGCGDRTGILKNHVLGEIAKKHNKSPAQVVIRWDIQHGIVTIPKSTNKER
IQENFNVWDFELTEEEMRQIDELNEDKRIGGHPDDFFPGGEE
>gi|407402659|gb|EKF29248.1| aldo-keto reductase [Trypanosoma cruzi marinkellei]
MICNYSCVTLHNSARIPQLGLGVWRAEDGAETANAVRWAIEAGYRHIDTAYFYNNERGVGQGIRDSGVLREELWVTTKVW
NSDQGYEKTLAAFERSCELLGLEYIDLYLIHWPGKKKFVETWKALEKLYEEKKVRAIGVCNFEPHHLTELFESCKIRPMV
NQVELHPQFQQRTVREFCKQHNIAVTAWSPLGCGDRTGILKNHVLGEIAKKHNKSPAQVVIRWDIQHGIVTIPKSTNKER
IQENFNVWDFELTEEEMRQIDELNEDKRIGGHPDDFFPGGEE
>gi|407393339|gb|EKF26576.1| aldo-keto reductase [Trypanosoma cruzi marinkellei]
MPGANVLSFKPLGGPVLGVSHRLPLRNGNSIPQCGFGTYRMTPTEAEAAVEYAIHCGFRHIDCAKAYNNQNAIGEALKRV
ISTGKLKREELFLTSKLWPTDQHPIHVEKACRETLAELRVEYLDLYLIHWPVAWNHSTHFKTDDEKYPKDANGLPAVDES
VKLIDTWRAMCELVDRKLVRSVGVSNCSEKHINEFMSDGSLYAPVVNQIELHPALVQRDLLNFHGANQIVTAAYSPLGMP
SRFTPPDYKGLLSDASLQSISEYSGFSVARLLLNWNLDMHNVVIVRSTNKEHIRSNAKASLYALSDPVRMILDRFQERVG
TIRTINPTDFTRGGGSFFD
>gi|603456|gb|AAA57350.1| reductase [Leishmania major]
MAGVDKAMVTLSNGVKMPQFGLGVWQSPAGEVTENAVNWALCAGYRHIDTAAIYKNEESVGAGLRASGVPREDVFITTKL
WNTEQGYESTLAAFEESRQKLGVDYIDLYLIHWPRGKDILSKEGKKYLDSWRAFEQLYKEKKVRAIGVSNFHIHHLEDVL
AMCTVTPMVNQVELHPLNNQADLRAFCDAKQIKVEAWSPLGQGKLLSNPILSAIGAKYNKTAAQVILRWNIQKNLITIPK
SVHRERIEENADIFDFELGAEDVMSIDALNTNSRYGPDPDEAQF
>gi|62359562|gb|AAX79996.1| aldo-keto reductase, putative [Trypanosoma brucei]
MPGVNVMSYKPLGGPVLGVTRMLQMRNGYTIPQCGFGTYRMTPTEAGAAVEYAVQAGFRHFDCAKAYCNQFAVGDGLRRA
ISSGRVKRDDLFVTSKLWPTDQHPENVEKACRETLEELKVSYLDLYLIHWPVAWRHSPEFKTEEDKYPKHDSGLPAVDER
VKLTDTWRAMCALVDKGLVRSIGLSNCSEKHIAEVMGDGDLYAPVLNQIELHPALVQRDLLNVHRTKRMLTASYSPLGMP
SRFTSPDYKGLLTHEALLPLSEHSGFSVARLLLNWNLDMHNVVIVRSTRRDHIQSNAKASLYTLSDPVRMILDRFQDREG
TVRTINPTNFTHSGESFFS
>gi|33348652|gb|AAQ15976.1| aldo-keto reductase, putative [Trypanosoma brucei brucei strain 927/4 GUTat10.1]
MPGVNVMSYKPLGGPVLGVTRMLQMRNGYTIPQCGFGTYRMTPTEAGAAVEYAVQAGFRHFDCAKAYCNQFAVGDGLRRA
ISSGRVKRDDLFVTSKLWPTDQHPENVEKACRETLEELKVSYLDLYLIHWPVAWRHSPEFKTEEDKYPKHDSGLPAVDER
VKLTDTWRAMCALVDKGLVRSIGLSNCSEKHIAEVMGDGDLYAPVLNQIELHPALVQRDLLNVHRTKRMLTASYSPLGMP
SRFTSPDYKGLLTHEALLPLSEHSGFSVARLLLNWNLDMHNVVIVRSTRRDHIQSNAKASLYTLSDPVRMILDRFQDREG
TVRTINPTNFTHSGESFFS
>gi|342180074|emb|CCC89550.1| putative aldo-keto reductase [Trypanosoma congolense IL3000]
MPGLNIMSHKPLGGPVRGVSRMIQMRNGHHIPQCGFGTYRMTPTEAEAAVEYAVQSGFRHIDCAKAYCNQSAVGRGLRRA
LSSQKCRREDLFITSKLWPTDQHPDNVEKACRETLEDLCTSHLDLYLIHWPVAWRHSPQFLTDDDKYPKDAGGLPAIDDS
VKLIDTWRAMCTLVDKGLVRSIGLSNCSEKHINEVMVDDTLYAPVVNQIELHPALVQRDLLNVHRANNILTASYSPLGSC
SRFTPADYRGLLSHETLQPLSEHSGFSVARVLLNWNLDMHNVVIVRSTNKEHIQSNAKASLYTLSDPVRMILDRFQEREG
TMRTINPTNFTRSGRSFFE
>gi|343423479|emb|CCD18160.1| aldo-keto reductase, putative [Trypanosoma vivax Y486]
MPGANVMSFRPISGPVLGVTHKLPMRNGHHIPQCGFGTYRMAPSDAEAAVEYAVKCGFRHIDCAKAYCNQKAVGDALYRL
TTSGVLRREDLFVTSKLWPTDQHPDHVEMACRQSLCELRLSYLDLYLIHWPVVWRHSPEFNTDEDKYPKDSNGLPAVVSD
VKLIDTWRALCMLVDKGLVRSVGLSNCSEKHINEVMSDGSLYAPVINQIELHPALVQRDLLNVHRANKILTGAYSPLGMP
SRFTPPGYNGLLSHEVLQPLAEHSGFDVARLLLNWSLDMHNVVIVRSTNMDHIKSNAKASLYALSDPVRMILDRFQEREG
TVRTINPIDFIRDRVGFFS
>gi|261326612|emb|CBH09573.1| aldo-keto reductase, putative [Trypanosoma brucei gambiense DAL972]
MPGVNVMSYKPLGGPVLGVTRMLQMRNGYTIPQCGFGTYRMTPTEAGAAVEYAVQAGFRHFDCAKAYCNQFAVGDGLRRA
ISSGRVKRDDLFVTSKLWPTDQHPENVEKACRETLEELKVSYLDLYLIHWPVAWRHSPKFKTEEDKYPKHDSGLPAVDER
VKLTDTWRAMCALVDKGLVRSIGLSNCSEKHIAEVMGDGDLYAPVLNQIELHPALVQRDLLNVHRTKRMLTASYSPLGMP
SRFTSPDYKGLLTHEALLPLSEHSGFSVARLLLNWNLDMHNVVIVRSTRRDHIQSNAKASLYTLSDPVRMILDRFQDREG
TVRTINPTNFIHSGESFFS
>gi|242724055|gb|ACS93641.1| aldose reductase [Leishmania infantum]
MSANVLAYRPLAGPVIAITHRIAMRDSRTIPQLGFGTYRLPASKATDAVAFALSCGYRHVDCAKAYGNEAAVGAALAQAL
RTRCTRREDLFVTSKLWPTDQHPDHVEAACRATLAALQLDYLDLYLIHWPVCMRHTPHWTSDEDRYPRHRDGTPAIDTSV
TLLDTWTAMNRLVDCGLVKSIGLANCTTAHVNDLVKAVAEAKLAHLPVLNQVEHHPGIVDGDLIGCLGSHDMLMAAYCPL
GMPTRDTPPGFQSLLDDPVLRSLSAFSGFSPARLLLNWNVDRHNVVIVKSANQEHIKSNAKAARFALDDRTRLVLNNYHL
LVRNFRVMNPTHFSADGATPFFAAEDARLQREIDAYRSTRTGTTTTPPSPRS
>gi|401423872|ref|XP_003876422.1| aldo/keto reductase family-like protein [Leishmania mexicana MHOM/GT/2001/U1103]
MTTTTTAAAASFLPSLAFGVPPIGIGTYELRGDACVSAVRAALQMGYRLIDTAAAYRNEELVGEGIISSGVPRADLFIVV
KIAMKSMGADETVRQGILDSIRKLRIDSADCVLMHWPGCGGLKPQDASGHQAARARCWRIMHELQALGKVRYCGVSNFLP
RHFKELNCFHDGDGGRSEDEAVAAAAQPHVSIKGKRSKEVDGHRHCGNVRSASSPSSSEAWPPSASSQLLLPPILNQIEL
HPLCIQRDVDTYCRGRHGMLLQQYSPLGKGDARLLQHPRLLEVHAQYFSNQSDGNHVSAPPQAASPEAVKSYSLEDMILM
WGFAQGYCTLVRSHRPDHLRANLDAARDYFASVEAVAKGAGNGRGGGDTSWASAGTTRALLTAEQLDVIRHLRAHIGVEG
EQDMHLCWYSSQIP
>gi|322492664|emb|CBZ27941.1| aldo/keto reductase family-like protein [Leishmania mexicana MHOM/GT/2001/U1103]
MTTTTTAAAASFLPSLAFGVPPIGIGTYELRGDACVSAVRAALQMGYRLIDTAAAYRNEELVGEGIISSGVPRADLFIVV
KIAMKSMGADETVRQGILDSIRKLRIDSADCVLMHWPGCGGLKPQDASGHQAARARCWRIMHELQALGKVRYCGVSNFLP
RHFKELNCFHDGDGGRSEDEAVAAAAQPHVSIKGKRSKEVDGHRHCGNVRSASSPSSSEAWPPSASSQLLLPPILNQIEL
HPLCIQRDVDTYCRGRHGMLLQQYSPLGKGDARLLQHPRLLEVHAQYFSNQSDGNHVSAPPQAASPEAVKSYSLEDMILM
WGFAQGYCTLVRSHRPDHLRANLDAARDYFASVEAVAKGAGNGRGGGDTSWASAGTTRALLTAEQLDVIRHLRAHIGVEG
EQDMHLCWYSSQIP
>gi|134070494|emb|CAM68837.1| aldo/keto reductase family-like protein [Leishmania infantum JPCM5]
MGRGRARGYGRVTAVASRASCTLLPSYQAVWSVCPWRKCPALSIDGSVRCLVTWRRAARVSAALQPPSRPLSQTSARPVM
GPPLCLYVSAAQPPLRPVLSAAWFSLIRYTSRWPRCSPLFFSHAGPHRLCHFPLPFLLCTRAGARTRARKSTMATTAVAA
AGFLPSLSFGVPPIGIGTYELRGDACVSAVRAALQMGYRLIDTAAAYRNEELVGEGIISSGVPRADLFIVVKIAMKSMGT
DEAVRQGILDSIRKLRIDYADCVLMHWPGCGGLKPQDASGHQAARARCWRIMHELQALGKVRYCGVSNFLPRHFKELNCF
HDGDGGRSEDEAVAAAAQPHASIKGERNADVAAHRHCSNTSSASSPSSSEAWPASASSHLLSPPILNQIELHPLCIQRDV
ETYCRRRHGMLLQQYSPLGKGDARLLQHPRLLEVHARYFSNQSDGNHVPAPPQAASPEAVKPYSLEDMILMWGFAQGYCT
LVRSHRPDHLRANLDAARDYFASVEAVAKGAGNGGGGGEASQTSAGTARALLTAEQLNVIRHLRAHIGVEGNQDMHLCWY
SSQIA
>gi|146089740|ref|XP_001470461.1| aldo/keto reductase family-like protein [Leishmania infantum JPCM5]
MGRGRARGYGRVTAVASRASCTLLPSYQAVWSVCPWRKCPALSIDGSVRCLVTWRRAARVSAALQPPSRPLSQTSARPVM
GPPLCLYVSAAQPPLRPVLSAAWFSLIRYTSRWPRCSPLFFSHAGPHRLCHFPLPFLLCTRAGARTRARKSTMATTAVAA
AGFLPSLSFGVPPIGIGTYELRGDACVSAVRAALQMGYRLIDTAAAYRNEELVGEGIISSGVPRADLFIVVKIAMKSMGT
DEAVRQGILDSIRKLRIDYADCVLMHWPGCGGLKPQDASGHQAARARCWRIMHELQALGKVRYCGVSNFLPRHFKELNCF
HDGDGGRSEDEAVAAAAQPHASIKGERNADVAAHRHCSNTSSASSPSSSEAWPASASSHLLSPPILNQIELHPLCIQRDV
ETYCRRRHGMLLQQYSPLGKGDARLLQHPRLLEVHARYFSNQSDGNHVPAPPQAASPEAVKPYSLEDMILMWGFAQGYCT
LVRSHRPDHLRANLDAARDYFASVEAVAKGAGNGGGGGEASQTSAGTARALLTAEQLNVIRHLRAHIGVEGNQDMHLCWY
SSQIA
>gi|14279174|gb|AAK58518.1|AF262056_1 aldo/keto reductase [Trypanosoma cruzi]
MNCNYSCVTLHNSVRMPQLGLGVWRAQDGAETANAVRWAIEAGYRHIDTAYIYSNERGVGQGIRESGVPREEVWVTTKVW
NSDQGYEKTLAAFERSRELLGLEYIDLYLIHWPGKKKFVDTWKALEKLYEEKKVRAIGVSNFEPHHLTELFQSCKIRPMV
NQVELHPLFQQRTLREFCKQHNIAITAWSPLGSGDRTGFLKNHVLGEIAKKHNKSPAQVVIRWDIQHGIVTIPKSANKGR
IQENFNVWDFKLTEEDMRQIDELNEDNALRRTPW
>gi|16588366|gb|AAL26780.1|AF291823_1 probable reductase [Leishmania donovani]
MAGVDKAMVTLSNGVKMPQFGLGVWQSPAGEVTENAVKWALCAGYRHIDTAAIYKNEESVGAGLRASGVPREDVFITTKL
WNTEQGYESTLAAFEESRQKLGVDYIDLYLIHWPRGKDILSKEGKKYLDSWRAFEQLYKEKKVRAIGVSNFHIHHLEDVL
AMCTVTPMVNQVELHPLNNQADLRAFCDAKQIKVEAWSPLGQGKLLSNPILSAIGAKYNKTAAQVILRWNIQKNLITIPK
SVHRERIEENADIFDFELGAEDVMSIDALNTNSRYGPDPDEAQ
>gi|557867184|gb|ESS70364.1| aldo/keto reductase [Trypanosoma cruzi Dm28c]
MVRIIKGEGKGGGALPLLESSGGMRIPHMGIGTYELYGDESRIAVLAALRLGFRLVDTAAGYHNEEHVGAAIEESGVQRE
ELFVVVKIAPKAMASEELVEKGIRESVRKLRIAYADCVLIHWPGCGGLKPEEAEGHRAARHRCWKVMEALKKEGIIRHLG
VSNFAPRHFPHLVGNAAEEAHLFDAANPCRPVINQIELHPLCVQQEVCDFCRERDIILQQYSPLAQGHAKLVEHPVLCAI
VKDLFPGYTVQDVLLMWGLSQGFCVVVRSRSKEHLAQNWAAAKAFFDEGLLSESQKEQLKNLRESMRVVEDHHFCWYSEH
ID
>gi|528275443|gb|EPY43384.1| aldehyde reductase [Angomonas deanei]
MLKNIVSIGGVSVPAIGQGTWNMGDNKSKRSQELEAIRSGVREGMTVIDTAEMYGSGRSESLVGEAITALNREDLFLVSK
VLPNNAGRRGIFTSCEESLKRLGTTYLDLYLLHWRGGIPLRETVECMEELVAKGKIRRWGVSNFDIDDMKELWSVPNGDH
CAVNQVLYHVGSRGIEYSLLPWMKEHHVAAMAYCPLAQAGELNSNIYTNKTLQKIAADKQITMSQLLLAFVVRHGNVMAI
PKAGNAAHAKENAKAGDISISDEEWKEVDKAFPPPNQKEHLDIV
>gi|528272207|gb|EPY42020.1| aldehyde reductase [Angomonas deanei]
MGDNKSKRSQELEAIRSGVREGMTVIDTAEMYGSGRSESLVGEAITALNREDLFLVSKVLPNNAGRRGIFTSCEESLKRL
GTTYLDLYLLHWRGGIPLRETVECMEELVAKGKIRRWGVSNFDIDDMKELWSVPNGDHCAVNQVLYHVGSRGIEYSLLPW
MKEHHVAAMAYCPLAQAGELNSNIYTNKTLQKIAADKQITMSQLLLAFVVRHGNVMAIPKAGNAAHAKENAKAGDISISD
EEWKEVDKAFPPPNQKEHLDIV
>gi|528256460|gb|EPY36737.1| aldehyde reductase [Strigomonas culicis]
MSLKKIVRFPDGAAVPALGLGTWNMGDTAARRADELAALRAGIAAGMTLLDTAELYGDGRSETLVGEAIKGMDREKLFLV
SKVLPQNASRAHIFDSCESSLRRLGTDYLDLYLLHWRGSARLSETVTCMEELVQQGKIRRWGVSNFDTRDMEALWKVPGG
SRCSANQVLYHVGSRGIEYSLLPWMQEHHIPTMAYCPIAQAGDLDKSLYRNDTLQRIAQAHHATISQILLAFAILRGDVI
AIPKSGKQQHVLENAKAGDIELTQEQIDQINSAFPPPTDKQYLDTV
>gi|528250900|gb|EPY34604.1| aldehyde reductase [Strigomonas culicis]
MGDTAARRADELAALRAGIAAGMTLLDTAELYGDGRSETLVGEAIKGMDREKLFLVSKVLPQNASRAHIFDSCESSLRRL
GTDYLDLYLLHWRGSARLSETVTCMEELVQQGKIRRWGVSNFDTRDMEALWKVPGGSRCSANQVLYHVGSRGIEYSLLPW
MQEHHIPTMAYCPIAQAGDLDKSLYRNDTLQRIAQAHHATISQILLAFAILRGDVIAIPKSGKQQHVLENAKAGDIELTQ
EQIDQINSAFPPPTDKQYLDTV
>gi|528248808|gb|EPY33769.1| aldehyde reductase [Strigomonas culicis]
MAHNYIFYRPLGGPKLAVNTLIPLSNGLHIPQLGFGTYRLPPDEAEGAVEYALECGFRHVDCAKAYCNQKSVGKALQKAL
KTRRVLRENLYVTSKLWPTDQRPDVVEAACRETLGELQLDYLDLYLIHWPVCWRHSPSFETDADKYPRDAQGLPLVEEGV
GLADTWRAMSALVDKGLVRAIGLSNCQEAHIKAIPKEEGMQPPVVNQVEFHPSWYDGEIVRVNREHQIQTAAYCPLAMPT
RWTPPDYTPLVEDEVLLRISERTGFSSARVLLNWNIDKSNVVIVKASKKEHIKSNAKASGFALDDATHTILDVFYNKHKR
CRVMNPTNFTRSGKPFFSD
>gi|528246973|gb|EPY33053.1| aldehyde reductase [Strigomonas culicis]
MAHNYIFYRPLGGPKLAVNTLIPLSNGLHIPQLGFGTYRLPPDEAEGAVEYALECGFRHVDCAKAYCNQKSVGKALQKAL
KTRRVLRENLYVTSKLWPTDQRPDVVEAACRETLGELQLDYLDLYLIHWPVCWRHSPSFETDADKYPRDAQGLPLVEEGV
GLADTWRAMSALVDKGLVRAIGLSNCQEAHIKAIPKEEGMQPPVVNQVEFHPSWYDGEIVRVNREHQIQTAAYCPLAMPT
RWTPPDYTPLVEDEVLLRISERTGFSSARVLLNWNIDKSNVVIVKASKKEHIKSNAKASGFALDDATHTILDVFYNKHKR
CRVMNPTNFTRSGKPFFSD
>gi|528235985|gb|EPY28473.1| aldehyde reductase [Strigomonas culicis]
MAHNYIFYRPLGGPKLAVNTLIPLSNGLHIPQLGFGTYRLPPDEAEGAVEYALECGFRHVDCAKAYCNQKSVGKALQKAL
KTRRVLRENLYVTSKLWPTDQRPDVVEAACRETLGELQLDYLDLYLIHWPVCWRHSPSFETDADKYPRDAQGLPLVEEGV
GLADTWRAMSALVDKGLVRAIGLSNCQEAHIKAIPKEEGMQPPVVNQVEFHPSWYDGEIVRVNREHQIQTAAYCPLAMPT
RWTPPDYTPLVEDEVLLRISERTGFSSARVLLNWNIDKSNVVIVKASKKEHIKSNAKASGFALDDATHTILDVFYNKHKR
CRVMNPTNFTRSGKPFFSD
>gi|528234577|gb|EPY27900.1| aldehyde reductase [Strigomonas culicis]
MAHNYIFYRPLGGPKLAVNTLIPLSNGLHIPQLGFGTYRLPPDEAEGAVEYALECGFRHVDCAKAYCNQKSVGKALQKAL
KTRRVLRENLYVTSKLWPTDQRPDVVEAACRETLGELQLDYLDLYLIHWPVCWRHSPSFETDADKYPRDAQGLPLVEEGV
GLADTWRAMSALVDKGLVRAIGLSNCQEAHIKAIPKEEGMQPPVVNQVEFHPSWYDGEIVRVNREHQIQTAAYCPLAMPT
RWTPPDYTPLVEDEVLLRISERTGFSSARVLLNWNIDKSNVVIVKASKKEHIKSNAKASGFALDDATHTILDVFYNKHKR
CRVMNPTNFTRSGKPFFSD
>gi|528230940|gb|EPY26416.1| aldehyde reductase [Angomonas deanei]
MLKNIVSIGGVSVPAIGQGTWNMGDNKSKRSQELEAIRSGVREGMTVIDTAEMYGSGRSESLVGEAITALNREDLFLVSK
VLPNNAGRRGIFTSCEESLKRLGTTYLDLYLLHWRGGIPLRETVECMEELVAKGKIRRWGVSNFDIDDMKELWSVPNGDH
CAVNQVLYHVGSRGIEYSLLPWMKEHHVAAMAYCPLAQAGELNSNIYTNKTLQKIAADKQITMSQLLLAFVVRHGNVMAI
PKAGNAAHAKENAKAGDISISDEEWKEVDKAFPPPNQKEHLDIV
>gi|528230206|gb|EPY26086.1| aldehyde reductase [Strigomonas culicis]
MSLKKIVRFPDGAAVPALGLGTWNMGDTAARRADELAALRAGIAAGMTLLDTAELYGDGRSETLVGEAIKGMDREKLFLV
SKVLPQNASRAHIFDSCESSLRRLGTDYLDLYLLHWRGSARLSETVTCMEELVQQGKIRRWGVSNFDTRDMEALWKVPGG
SRCSANQVLYHVGSRGIEYSLLPWMQEHHIPTMAYCPIAQAGDLDKSLYRNDTLQRIAQAHHATISQILLAFAILRGDVI
AIPKSGKQQHVLENAKAGDIELTQEQIDQINSAFPPPTDKQYLDTV
>gi|528228172|gb|EPY25238.1| aldo/keto reductase [Angomonas deanei]
MIPCVSPYKIPALGFGTYQLKGADAVQAVCTALQTGYRLIDTAAVYRNEKEVGEGIRASGVAREALFIVVKIAMKTMGSV
QTIQEGILGSLANLQLDYADCVLLHWPGCGGKKPEEEAAHQAARRDCWRVLLQLQEEEKVRYMGVSNFLPRHFKEIDEVV
AACGGGDTPVRGPILNQIELHPLCVQADVAAYCQPRRIQLQQYSPLGKSDPTLVQNKKLLEITQTHFSSPPLTVFDVLLM
YGLAQGYSTLVRSAKEEHIRRNHAAAVLYFRSVDSVRHPAADKTADDEALLSAEQLDILSNLREHMNVTEDVHLCWYSSE
VL
>gi|528218910|gb|EPY21235.1| aldo/keto reductase [Angomonas deanei]
MLGKSGLMVSQIGLGCMGMSFGIGDLSQLTEEGNIEVIHEAYRLGINFFDTAEVYGPHANEILVGKALHQFPRESLVIAT
KCGIYSNEQGSYADSSRETIRKAIAGSLERLQTSYVDLYYIHRIDKTIPIEEVAKTMLELKEEGKIRHWGLSEASVKTIR
RAHAVFPLTAVQSEFSIVHRDPQAELLPTLEELGIGFVPFSPLCRALLAGAIDATTTFPKGDIRGTMPRYNEGREQNLKY
LEVVDDFAKRKGATRAQISLAWVNAQKPFIAPIPGTTKVARLRENAESVKVQFTPEEIQEFNDRLGXXXXHRDPQAELLP
TLEELGIGFVPFSPLCRALLAGAIDATTTFPKGDIRGTMPRYNEGREQNLKYLEVVDDFAKRKGATRAQISLAWVNAQKP
FIAPIPGTTKVARLRENAESVKVQFTPEEIQEFNDRLGAYHTVGQRYGIQNQMDMLDTE
>gi|528215907|gb|EPY19649.1| aldo/keto reductase [Strigomonas culicis]
MVNQIEVHPDFQQSKLCDYCKKKNIAVTSWSPLGQGQLLSNPTLTKIAEKHKRTVAQVIIRWHVQLGLIVIPKSVNHERI
KANFDVFSFELDESDLQTINAMEAGNRVGPDPKKFFHI
>gi|407860352|gb|EKG07364.1| aldo/keto reductase, putative [Trypanosoma cruzi]
MVRVIKGEGKGGGALPLLESSGGMRIPHMGIGTYELYGDESRIAVLAALRLGFRLVDTAAGYHNEEHVGAAIQESGVQRE
ELFVVVKIAPKAMASEELVEKGIRESVRKLRIAYADCVLIHWPGCGGLKPEEAEGHRAARHRCWKVMEALKKEGIIRHLG
VSNFAPRHFPHLVGNAAEEAHLFDAANPCRPVINQIELHPLCVQQEVCDFCRERDIILQQYSPLAQGHAKLVEHPVLCAI
VKDLFPGYTVQDVLLMWGLSQGFCVVVRSRSKEHLAQNWAAAKAFFDEGLLSESQKEQLKNLRESMRVVEDHHFCWYSEH
ID
>gi|407425441|gb|EKF39424.1| aldo/keto reductase, putative [Trypanosoma cruzi marinkellei]
MLARCDCSSFCLFVCLFFFICVVFVTAVMMVLSLSLLSLSGQTCFVVNAVFLNLFFFFLRYLCKIMNAIICRREFFSFIF
LFLFFVFTLFFFFSSSSSKHFLLLSSLLFLLCGRDLREVSCPLQLTCLGFISFCCCCGGGEGREGRRKKSGNMVRVIKGE
GTGGGALPLLESSGGMRIPHMGVGTYELYGDETRIAVLAALRLGFRLIDTAAGYHNEEHVGAAIEESGVQREELFVVVKI
APKAMASEDLVEKSIRESVRKLRIAYADCVLIHWPGCGGLKPEEAEGHRAARHRCWKVMQALKKEGIIRHLGVSNFAPRH
FPHLVSNAAEEAHLFDATNPCRPVINQIELHPLCLQQEVYDFCRERDIILQQYSPLAQGHAKLVEHPILCAIVKDMFPGY
TVHDVLLMWGLSQGFCVVVRSRSEEHLMQNWAAAKAFFEEGLLSESQKEQLKNLRESMRVVEDHHFCWHSENID
>gi|401426644|ref|XP_003877806.1| putative aldehyde reductase [Leishmania mexicana MHOM/GT/2001/U1103]
MATRRVVRLPDGAAAPALGQGVWMMGEHPENRTRELAALRGGIEAGMTLIDTAEMYGNGRSERLVAEAIKETPRERLFIV
SKVLPTNASRANIFRSCDASLQNLGTDYLDLYLLHWRGRVPLPETVTCMEELVKSGKIRRWGVSNFDVDDMKELWHVPGG
DKCAANQVLYHLGSRGIEYELLPWLREHNVPVMAYCPIAQAGELKSELYKSTVVQNVAARHNATVTQVLLAFVLRSGHVI
AIPRSGNPAHTKENAAADSIELTEVDMAQLDAAFPAPKHKAHLDIV
>gi|398020439|ref|XP_003863383.1| aldehyde reductase, putative [Leishmania donovani]
MAARRVVRLPDGTAAPALGQGVWMMGEKPENRTRELAALRAGMEAGMTLIDTAEMYGNGRSERLVAEAIKETPRERLFIV
SKVLPTNASRATIFRSCDASLQNIGTDYLDLYLLHWRGRVPLPETVTCMEELVKSGKIRRWGVSNFDVDDMKELWRVPGG
DKCAVNQVLYHLGSRGIEYDLLPWLREHNVPVMAYCPIAQAGELKSELYKSTVVQSVAARHNATVTQVLLAFVLRSGHVI
AIPRSSNPAHTKENAAADSIELTEVDMAQLDAAFPAPKHKTHLDIV
>gi|398017037|ref|XP_003861706.1| aldo/keto reductase, putative [Leishmania donovani]
MGRGRARGYGRVTAAASRASCTLLPSYQAVWSVCPWRKCPALSIDGSVRCLVTWRRAARVSAALQPPSRPLSQTSARPVM
GPPPVCLYVNAAQPPLRPVLSAAWFSLIRYTSRWPRCSPLFFSHAGPHRLCHFPLPFLLCTRAGARTRARKSTMATTAVA
AAGFLPSLSFGVPPIGIGTYELRGDACVSAVRAALQMGYRLIDTAAAYRNEEFVGEGIISSGVPRADLFIVVKIAMKSMG
TDEAVRQGILDSIRKLRIDYADCVLMHWPGCGGLKPQDASGHQAARARCWRIMHELQALGKVRYCGVSNFLPRHFKELNC
FHDGDGGRSEDEAVAAAAQPHASIKGERNADVAAHRHCSNTSSASSPSSSEAWPASASSHLLSPPILNQIELHPLCIQRD
VETYCRRRHGMLLQQYSPLGKGDARLLQHPRLLEVHARYFSNQSDGNHVPAPPQAASPEAVKPYSLEDMILMWGFAQGYC
TLVRSHRPDHLRANLDAARDYFASVEAVAKGAGNGGGGGEASQTSAGTARALLTAEQLNVIRHLRAHIGVEGNQDMHLCW
YSSQIA
>gi|157873539|ref|XP_001685277.1| putative aldehyde reductase [Leishmania major strain Friedlin]
MAARRVVRLPDGTAAPALGQGVWMMGETPENRTRELAALRAGMEAGMTLIDTAEMYGNGRSERLVAEAIKETPRERLFIV
SKVLPTNASRAAIFRSCDASLQNIGTDYLDLYLLHWRGRVPLSETVTCMEELVKSGKIRRWGVSNFDVDDMKELWRVPGG
DKCAVNQVLYHLGSRGIEYDLLPWLREHKVPVMAYCPIAQAGELKSELYKSTVVRSVAARHNATVTQVLLAFVLRSGHVI
AIPRSSNPAHTEENAAADSIELTEADMAQLDAAFPAPKRKTHLDIV
>gi|157871151|ref|XP_001684125.1| putative aldo/keto reductase [Leishmania major strain Friedlin]
MQMTTTAAAASFLPSLPFGVPPIGIGTYELRGDACVSAVRAALQMGYRLIDTAAAYRNEELVGEGISSSGVPRADLFIVV
KIAMKSMSSDEAVRQGILDSIRKLRIDYADCVLMHWPGCGGLKPQDASGHRAARARCWRIMHELQALGKVRYCGVSNFLP
RHFKELNCFHDDDGGCSEDEAVAVAAQPHASIIGERNADVEAHRHCGDMSSASSPSSSEAWPASASSHPLLPPILNQIEL
HPLCIQREVDTYCRGRHGMLLQQYSPLGKGDARLLKHPRLLEVHARYFSNQSAGNHVSEPPQAASPEAVKSYSLEDMILM
WGLAQGYCTLVRSHRPDHLHANLDAARDYFASVEAVAKGAGNGGGGGEASRALAGTARALLTAEQLDVIRHLRAHIGVED
NQDMHLCWCSSQIA
>gi|154342730|ref|XP_001567313.1| putative aldehyde reductase [Leishmania braziliensis MHOM/BR/75/M2904]
MATPRVVRLPDGTTAPALGQGVWMMGDNPAKRAVELAALRAGVAAGMTLIDTAEMYGNGRSERLVAEAIKETPRESLFVV
SKVLPQNASRANIFRCCDASLQNIGTDYLDLYLLHWRGAVPLSETVTCLEELVKSGKIRRWGVSNFDVNDMEELWRVPGG
DKCAVNQVLYHLGSRGIEYDLIPWLTAHNVPVMAYCPIAQAGELKAELYKSAVVQSVAARHSATVAQVLLAFVLRSGHVI
AIPRSSNPAHTKENAEAGGIELTEEDMVELNAAFPAPKCKTPLDIV
>gi|154339325|ref|XP_001562354.1| putative aldo/keto reductase [Leishmania braziliensis MHOM/BR/75/M2904]
MQCTVGATPAAAAASGLPSLSFGVPPIGIGTYELRGDACVNAVRASLQMGYRLIDTAAAYRNEELVGEGIASSGVPRADL
FVVVKIAMKSMGADETVRQGVLDSIRKLRIGYIDCVLMHWPGCGGLKPQDAAGNQAARARCWRIMHELQKQGKVRYCGVS
NFLPRHFKELNCFNDSDDGQHTESEALAAAAQLRVLSTSERKEEDGVHRHYSGSSGGCPSSSSAPALPSTSSELCLPPIL
NQIELHPLCIQRDVDMYCRRLHGMLLQQYSPLGKGDVRLLQHPGLLKVHAQCFPSQCGGNHASAPVPGASPEAAKSYSVV
DMILMWGLAQGYCVLVRSHRLDHLRANLDAARDYFASVKAVAKEMGNSGGGSADESMASASTARALLTAEQLNVIQHLRV
HIGVEDDQDMHLCWYSSQIA
>gi|70833997|gb|EAN79499.1| aldo/keto reductase, putative [Trypanosoma brucei brucei strain 927/4 GUTat10.1]
MDRIPYLVSSGGMQIPHMGIGTYELRGKECEEAVLSALKLGFRLIDTAAGYRNEEYVGAAIRASGVPRFELFIVVKIAPK
VTRTEEAVETCIRESVRKLCIDYADCVLIHWPGCGGRMPHETEEHKAARRRCWKVMTALQQEGIVRHLGVSNFAGRHFAA
LSEDGSEATLFAEGKVNKPVVNQIELHPLCVQKDVCDYCKEHGIILQQYSPLGQCNAKLIEHPALCSVVKDTFSGFSVHD
VLLLWGLSQGFCVIVRSKSKKHIERNWEVAKSFFSEGALTKVHLERLRDLRELMKVEGTEDHHFCWHSNTID
>gi|71755393|ref|XP_828611.1| aldo/keto reductase [Trypanosoma brucei brucei strain 927/4 GUTat10.1]
MDRIPYLVSSGGMQIPHMGIGTYELRGKECEEAVLSALKLGFRLIDTAAGYRNEEYVGAAIRASGVPRFELFIVVKIAPK
VTRTEEAVETCIRESVRKLCIDYADCVLIHWPGCGGRMPHETEEHKAARRRCWKVMTALQQEGIVRHLGVSNFAGRHFAA
LSEDGSEATLFAEGKVNKPVVNQIELHPLCVQKDVCDYCKEHGIILQQYSPLGQCNAKLIEHPALCSVVKDTFSGFSVHD
VLLLWGLSQGFCVIVRSKSKKHIERNWEVAKSFFSEGALTKVHLERLRDLRELMKVEGTEDHHFCWHSNTID
>gi|134064642|emb|CAM42744.1| putative aldehyde reductase [Leishmania braziliensis MHOM/BR/75/M2904]
MATPRVVRLPDGTTAPALGQGVWMMGDNPAKRAVELAALRAGVAAGMTLIDTAEMYGNGRSERLVAEAIKETPRESLFVV
SKVLPQNASRANIFRCCDASLQNIGTDYLDLYLLHWRGAVPLSETVTCLEELVKSGKIRRWGVSNFDVNDMEELWRVPGG
DKCAVNQVLYHLGSRGIEYDLIPWLTAHNVPVMAYCPIAQAGELKAELYKSAVVQSVAARHSATVAQVLLAFVLRSGHVI
AIPRSSNPAHTKENAEAGGIELTEEDMVELNAAFPAPKCKTPLDIV
>gi|322501615|emb|CBZ36696.1| aldehyde reductase, putative [Leishmania donovani]
MAARRVVRLPDGTAAPALGQGVWMMGEKPENRTRELAALRAGMEAGMTLIDTAEMYGNGRSERLVAEAIKETPRERLFIV
SKVLPTNASRATIFRSCDASLQNIGTDYLDLYLLHWRGRVPLPETVTCMEELVKSGKIRRWGVSNFDVDDMKELWRVPGG
DKCAVNQVLYHLGSRGIEYDLLPWLREHNVPVMAYCPIAQAGELKSELYKSTVVQSVAARHNATVTQVLLAFVLRSGHVI
AIPRSSNPAHTKENAAADSIELTEVDMAQLDAAFPAPKHKTHLDIV
>gi|322494052|emb|CBZ29348.1| putative aldehyde reductase [Leishmania mexicana MHOM/GT/2001/U1103]
MATRRVVRLPDGAAAPALGQGVWMMGEHPENRTRELAALRGGIEAGMTLIDTAEMYGNGRSERLVAEAIKETPRERLFIV
SKVLPTNASRANIFRSCDASLQNLGTDYLDLYLLHWRGRVPLPETVTCMEELVKSGKIRRWGVSNFDVDDMKELWHVPGG
DKCAANQVLYHLGSRGIEYELLPWLREHNVPVMAYCPIAQAGELKSELYKSTVVQNVAARHNATVTQVLLAFVLRSGHVI
AIPRSGNPAHTKENAAADSIELTEVDMAQLDAAFPAPKHKAHLDIV
>gi|134071976|emb|CAM70675.1| putative aldehyde reductase [Leishmania infantum JPCM5]
MAARRVVRLPDGTAAPALGQGVWMMGEKPENRTRELAALRAGMEAGMTLIDTAEMYGNGRSERLVAEAIKETPRERLFIV
SKVLPTNASRATIFRSCDASLQNIGTDYLDLYLLHWRGRVPLPETVTCMEELVKSGKIRRWGVSNFDVDDMKELWRVPGG
DKCAVNQVLYHLGSRGIEYDLLPWLREHNVPVMAYCPIAQAGELKSELYKSTVVQSVAARHNATVTQVLLAFVLRSGHVI
AIPRSSNPAHTKENAAADSIELTEVDMAQLDAAFPAPKHKTHLDIV
>gi|134062937|emb|CAM39385.1| putative aldo/keto reductase [Leishmania braziliensis MHOM/BR/75/M2904]
MQCTVGATPAAAAASGLPSLSFGVPPIGIGTYELRGDACVNAVRASLQMGYRLIDTAAAYRNEELVGEGIASSGVPRADL
FVVVKIAMKSMGADETVRQGVLDSIRKLRIGYIDCVLMHWPGCGGLKPQDAAGNQAARARCWRIMHELQKQGKVRYCGVS
NFLPRHFKELNCFNDSDDGQHTESEALAAAAQLRVLSTSERKEEDGVHRHYSGSSGGCPSSSSAPALPSTSSELCLPPIL
NQIELHPLCIQRDVDMYCRRLHGMLLQQYSPLGKGDVRLLQHPGLLKVHAQCFPSQCGGNHASAPVPGASPEAAKSYSVV
DMILMWGLAQGYCVLVRSHRLDHLRANLDAARDYFASVKAVAKEMGNSGGGSADESMASASTARALLTAEQLNVIQHLRV
HIGVEDDQDMHLCWYSSQIA
>gi|68128348|emb|CAJ08529.1| putative aldehyde reductase [Leishmania major strain Friedlin]
MAARRVVRLPDGTAAPALGQGVWMMGETPENRTRELAALRAGMEAGMTLIDTAEMYGNGRSERLVAEAIKETPRERLFIV
SKVLPTNASRAAIFRSCDASLQNIGTDYLDLYLLHWRGRVPLSETVTCMEELVKSGKIRRWGVSNFDVDDMKELWRVPGG
DKCAVNQVLYHLGSRGIEYDLLPWLREHKVPVMAYCPIAQAGELKSELYKSTVVRSVAARHNATVTQVLLAFVLRSGHVI
AIPRSSNPAHTEENAAADSIELTEADMAQLDAAFPAPKRKTHLDIV
>gi|322499933|emb|CBZ35007.1| aldo/keto reductase, putative [Leishmania donovani]
MGRGRARGYGRVTAAASRASCTLLPSYQAVWSVCPWRKCPALSIDGSVRCLVTWRRAARVSAALQPPSRPLSQTSARPVM
GPPPVCLYVNAAQPPLRPVLSAAWFSLIRYTSRWPRCSPLFFSHAGPHRLCHFPLPFLLCTRAGARTRARKSTMATTAVA
AAGFLPSLSFGVPPIGIGTYELRGDACVSAVRAALQMGYRLIDTAAAYRNEEFVGEGIISSGVPRADLFIVVKIAMKSMG
TDEAVRQGILDSIRKLRIDYADCVLMHWPGCGGLKPQDASGHQAARARCWRIMHELQALGKVRYCGVSNFLPRHFKELNC
FHDGDGGRSEDEAVAAAAQPHASIKGERNADVAAHRHCSNTSSASSPSSSEAWPASASSHLLSPPILNQIELHPLCIQRD
VETYCRRRHGMLLQQYSPLGKGDARLLQHPRLLEVHARYFSNQSDGNHVPAPPQAASPEAVKPYSLEDMILMWGFAQGYC
TLVRSHRPDHLRANLDAARDYFASVEAVAKGAGNGGGGGEASQTSAGTARALLTAEQLNVIRHLRAHIGVEGNQDMHLCW
YSSQIA
>gi|68127193|emb|CAJ05172.1| putative aldo/keto reductase [Leishmania major strain Friedlin]
MQMTTTAAAASFLPSLPFGVPPIGIGTYELRGDACVSAVRAALQMGYRLIDTAAAYRNEELVGEGISSSGVPRADLFIVV
KIAMKSMSSDEAVRQGILDSIRKLRIDYADCVLMHWPGCGGLKPQDASGHRAARARCWRIMHELQALGKVRYCGVSNFLP
RHFKELNCFHDDDGGCSEDEAVAVAAQPHASIIGERNADVEAHRHCGDMSSASSPSSSEAWPASASSHPLLPPILNQIEL
HPLCIQREVDTYCRGRHGMLLQQYSPLGKGDARLLKHPRLLEVHARYFSNQSAGNHVSEPPQAASPEAVKSYSLEDMILM
WGLAQGYCTLVRSHRPDHLHANLDAARDYFASVEAVAKGAGNGGGGGEASRALAGTARALLTAEQLDVIRHLRAHIGVED
NQDMHLCWCSSQIA
>gi|146095561|ref|XP_001467611.1| putative aldehyde reductase [Leishmania infantum JPCM5]
MAARRVVRLPDGTAAPALGQGVWMMGEKPENRTRELAALRAGMEAGMTLIDTAEMYGNGRSERLVAEAIKETPRERLFIV
SKVLPTNASRATIFRSCDASLQNIGTDYLDLYLLHWRGRVPLPETVTCMEELVKSGKIRRWGVSNFDVDDMKELWRVPGG
DKCAVNQVLYHLGSRGIEYDLLPWLREHNVPVMAYCPIAQAGELKSELYKSTVVQSVAARHNATVTQVLLAFVLRSGHVI
AIPRSSNPAHTKENAAADSIELTEVDMAQLDAAFPAPKHKTHLDIV
>gi|261334492|emb|CBH17486.1| aldo/keto reductase, putative [Trypanosoma brucei gambiense DAL972]
MDRIPYLVSSGGMQIPHMGIGTYELRGKECEEAVLSALKLGFRLIDTAAGYRNEEYVGAAIRASGVPRFELFILVKIAPK
VTRTEEAVETCIRESVRKLCIDYADCVLIHWPGCGGRMPHETEEHKAARRRCWKVMTVLQQEGIVRHLGVSNFAGRHFAA
LSEDGSEATLFAEGKVNKPVVNQIELHPLCVQKDVCDYCKEHGIILQQYSPLGQCNAKLIEHPALCSVVKDTFSGFSVHD
VLLLWGLSQGFCVIVRSKSKKHIERNWEVAKSFFSEGALTKVHLERLRDLRELMKVEGTEDHHFCWHSNTID
>gi|71651481|ref|XP_814418.1| aldo/keto reductase [Trypanosoma cruzi strain CL Brener]
MVRVIKGKGKGGGALPLLESSGGMRIPHMGVGTYELYGDESRIAVLAALRLGFRLVDTAAGYHNEEHVGAAIEESGVQRE
ELFVVVKIAPKAMASEELVEKGIRESVRKLRIAYADCVLIHWPGCGGLKPEEAEGHRAARHRCWKVMQALKKEGIIRHLG
VSNFAPRHFPHLVGNAAEEAHLFDAANPCRPVINQIELHPLCVQQEACDFCRERDIILQQYSPLAQGHAKLVEHPVLCAI
VKDLFPGYTVQDVLLMWGLSQGFCVVVRSRSKEHLAQNWAAAKAFFDEGLLSESQKEQLKNLRESMRVVEDHHFCWHSEH
ID
>gi|71417328|ref|XP_810536.1| aldo/keto reductase [Trypanosoma cruzi strain CL Brener]
MPGANVLSFKPLGGPVLGVSHRLPLRNGNSIPQCGFGTYRMTPTVAGAAVEYAIHCGFRHIDCAKAYDNQNAIGEALQRV
ISTGNLKREELFLTSKLWPTDQHPIHVEKACRETLAELRVDYLDLYLIHWPVVWNHSPHFKTDDEKYPKDANGLPAVDDS
VKLIDTWRAMCELVDRNLVRSVGLSNCSEKHINEVMSDGSLYAPVVNQIELHPALVQRDLLNFHGANQIVTAAYSPLGMP
SRFTHPDYKGLLSDASLQSISEYSGFSVARLLLNWNLDMHNVVIVRSTNKEHIRSNAKASLYALSDPVRMILDRFQERVG
TIRTINPTDFTRGGGSFFD
>gi|70879387|gb|EAN92567.1| aldo/keto reductase, putative [Trypanosoma cruzi]
MVRVIKGKGKGGGALPLLESSGGMRIPHMGVGTYELYGDESRIAVLAALRLGFRLVDTAAGYHNEEHVGAAIEESGVQRE
ELFVVVKIAPKAMASEELVEKGIRESVRKLRIAYADCVLIHWPGCGGLKPEEAEGHRAARHRCWKVMQALKKEGIIRHLG
VSNFAPRHFPHLVGNAAEEAHLFDAANPCRPVINQIELHPLCVQQEACDFCRERDIILQQYSPLAQGHAKLVEHPVLCAI
VKDLFPGYTVQDVLLMWGLSQGFCVVVRSRSKEHLAQNWAAAKAFFDEGLLSESQKEQLKNLRESMRVVEDHHFCWHSEH
ID
>gi|70875081|gb|EAN88685.1| aldo/keto reductase, putative [Trypanosoma cruzi]
MPGANVLSFKPLGGPVLGVSHRLPLRNGNSIPQCGFGTYRMTPTVAGAAVEYAIHCGFRHIDCAKAYDNQNAIGEALQRV
ISTGNLKREELFLTSKLWPTDQHPIHVEKACRETLAELRVDYLDLYLIHWPVVWNHSPHFKTDDEKYPKDANGLPAVDDS
VKLIDTWRAMCELVDRNLVRSVGLSNCSEKHINEVMSDGSLYAPVVNQIELHPALVQRDLLNFHGANQIVTAAYSPLGMP
SRFTHPDYKGLLSDASLQSISEYSGFSVARLLLNWNLDMHNVVIVRSTNKEHIRSNAKASLYALSDPVRMILDRFQERVG
TIRTINPTDFTRGGGSFFD
>gi|408360251|sp|P22045.3|PGFS_LEIMA RecName: Full=Prostaglandin F synthase; AltName: Full=Prostaglandin F2-alpha synthase
MAGVDKAMVTLSNGVKMPQFGLGVWQSPAGEVTENAVKWALCAGYRHIDTAAIYKNEESVGAGLRASGVPREDVFITTKL
WNTEQGYESTLAAFEESRQKLGVDYIDLYLIHWPRGKDILSKEGKKYLDSWRAFEQLYKEKKVRAIGVSNFHIHHLEDVL
AMCTVTPMVNQVELHPLNNQADLRAFCDAKQIKVEAWSPLGQGKLLSNPILSAIGAKYNKTAAQVILRWNIQKNLITIPK
SVHRERIEENADIFDFELGAEDVMSIDALNTNSRYGPDPDEAQF
>gi|145025448|gb|ABP24363.1| prostaglandin f2-alpha synthase [Leishmania donovani]
MADVGKAMVTLSNGVQMPQLGLGVWQSPAGEVTANAVKWALCAGYRHIDTAAIYKNEESVGAGLRASGVPREDVFITTKL
WNTEQGYESTLAAFEESRQKLGVDYIDLYLIHWPRGKDIVSKEGKKYLDSWRAFEQLYKDKKVRAIGVSNFHIHHLEDVL
AMCTVTPMVNQVELHPLNNQAELRAFCDAKQIKVEAWSPLGQGKLLSNPILAAIGAKYNKTAAQVILRWNIQKNLITIPK
SVHKERIEENADVFNFELDAEDVMSIDALNTNSRYGPDPDEAQF
>gi|408407927|sp|Q4DJ07.2|PGFS_TRYCC RecName: Full=Prostaglandin F synthase; AltName: Full=Prostaglandin F2-alpha synthase
MNCNYNCVTLHNSVRMPQLGLGVWRAQDGAETANAVRWAIEAGYRHIDTAYIYSNERGVGQGIRESGVPREEVWVTTKVW
NSDQGYEKTLAAFERSRELLGLEYIDLYLIHWPGKKKFVDTWKALEKLYEEKKVRAIGVSNFEPHHLTELFKSCKIRPMV
NQVELHPLFQQRTLREFCKQHNIAITAWSPLGSGEEAGILKNHVLGEIAKKHNKSPAQVVIRWDIQHGIVTIPKSTNKGR
IQENFNVWDFKLTEEEMRQIDELNEDKRIGGDPDNFFPGGEEA
>gi|74848916|sp|Q9GV41.1|PGFS_TRYBB RecName: Full=Prostaglandin F synthase; AltName: Full=Prostaglandin F2-alpha synthase
MALTQSLKLSNGVMMPVLGFGMWKLQDGNEAETATMWAIKSGYRHIDTAAIYKNEESAGRAIASCGVPREELFVTTKLWN
SDQGYESTLSAFEKSIKKLGLEYVDLYLIHWPGKDKFIDTWKAFEKLYADKKVRAIGVSNFHEHHIEELLKHCKVAPMVN
QIELHPLLNQKALCEYCKSKNIAVTAWSPLGQGHLVEDARLKAIGGKYGKTAAQVMLRWEIQAGVITIPKSGNEARIKEN
GNIFDFELTAEDIQVIDGMNAGHRYGPDPEVFMNDF
>gi|71651365|ref|XP_814362.1| prostaglandin F synthase [Trypanosoma cruzi strain CL Brener]
MNCNYNCVTLHNSARMPQLGLGVWRAQDGAETANAVRWAIEAGYRHIDTACIYNNEKGVGQGIRESGVPREEVWVTTKVW
NSDQGYEKTLAAFERSRELLGLEYIDLYLIHWPGKKKFVDTWKALEKLYEEKKVRAIGVSNFEPHHLTELFKSCKIRPMV
NQVELHPLFQQRTLREFCKQHNIAITAWSPLGSGDRTGFLKNHVLGEIAKKHNKSPAQVVIRWDIQHGIVTIPKSTNKGR
IQENFNVWDFKLTEEEMRQIDELNEDKRIGGHPDNFFPGGEE
>gi|70879327|gb|EAN92511.1| prostaglandin F synthase, putative [Trypanosoma cruzi]
MNCNYNCVTLHNSARMPQLGLGVWRAQDGAETANAVRWAIEAGYRHIDTACIYNNEKGVGQGIRESGVPREEVWVTTKVW
NSDQGYEKTLAAFERSRELLGLEYIDLYLIHWPGKKKFVDTWKALEKLYEEKKVRAIGVSNFEPHHLTELFKSCKIRPMV
NQVELHPLFQQRTLREFCKQHNIAITAWSPLGSGDRTGFLKNHVLGEIAKKHNKSPAQVVIRWDIQHGIVTIPKSTNKGR
IQENFNVWDFKLTEEEMRQIDELNEDKRIGGHPDNFFPGGEE
>gi|70833932|gb|EAN79434.1| prostaglandin f synthase [Trypanosoma brucei brucei strain 927/4 GUTat10.1]
MALTQSLKLSNGVMMPVLGFGMWKLQDGNEAETATMWAIKSGYRHIDTAAIYKNEESAGRAIASCGVPREELFVTTKLWN
SDQGYESTLSAFEKSIKKLGLEYVDLYLIHWPGKDKFIDTWKAFEKLYADKKVRAIGVSNFHEHHIEELLKHCKVAPMVN
QIELHPLLNQKALCEYCKSKNIAVTAWSPLGQGHLVEDARLKAIGGKYGKTAAQVMLRWEIQAGVITIPKSGNEARIKEN
GNIFDFELTAEDIQVIDGMNAGHRYGPDPEVFMNDF
>gi|71755263|ref|XP_828546.1| prostaglandin f synthase [Trypanosoma brucei brucei strain 927/4 GUTat10.1]
MALTQSLKLSNGVMMPVLGFGMWKLQDGNEAETATMWAIKSGYRHIDTAAIYKNEESAGRAIASCGVPREELFVTTKLWN
SDQGYESTLSAFEKSIKKLGLEYVDLYLIHWPGKDKFIDTWKAFEKLYADKKVRAIGVSNFHEHHIEELLKHCKVAPMVN
QIELHPLLNQKALCEYCKSKNIAVTAWSPLGQGHLVEDARLKAIGGKYGKTAAQVMLRWEIQAGVITIPKSGNEARIKEN
GNIFDFELTAEDIQVIDGMNAGHRYGPDPEVFMNDF
>gi|22128350|dbj|BAC07251.1| Prostaglandin F2-alpha synthase [Leishmania tropica]
MAGVDKAMVTLSNGIKMPQFGLGVWQSPAGEVTENAVKWALCAGYRHIDTAAIYKNEESVGAGLRASGVPREDVFITTKL
WNTEQGYESTLAAFEESRQKLGVDYIDLYLIHWPRGKDILSKEGKKYLDSWRAFEQLYKEKKVRAIGVSNFHIHHLEDVL
AMCTVTPMVNQVELHPLNNQADLRAFCDAKQIKVEAWSPLGQGKLLSNPILSAIGAKYNKTAAQVILRWNIQKNLITIPK
SVHRERIEENADIFDFELGAEDVMSIDALNTNSRYGPDPDEAQF
>gi|22128348|dbj|BAC07250.1| Prostaglandin F2-alpha synthase [Leishmania donovani]
MAGVDKAMVTLSNGIKMPQFGLGVWQSPAGEVTENAVKWALCAGYRHIDTAAIYKNEESVGAGLRASGVPREDVFITTKL
WNTEQGYESTLAAFEESRQKLGVDYIDLYLIHWPRGKDILSKEGKKYLDSWRAFEQLYKEKKVRAIGVSNFHIHHLEDVL
AMCTVTPMVNQVELHPLNNQADLRAFCDAKQIKVEAWSPLGQGKLLSNPILSAIGAKYNKTAAQVILRWNIQKNLITIPK
SVHRERIEENADIFDFELGAEDVMSIDALNTNSRYGPDPDEAQF
