# Supplementary material for: New Insights into the Role of the Trypanosoma cruzi Aldo-Keto Reductase TcAKR
Source: Pathogens. 2023 Jan 5;12(1):85. doi: 10.3390/pathogens12010085 (PMC9860839; doi:10.3390/pathogens12010085)
Supplement: Supplementary file 1 [file pathogens-12-00085-s001.zip › Supplementary_Material_S2.fasta]

>akr|Cfasciculata|mas|36619986|36620813
MADKCTVVTLSNGVQVPQIGIGTWEAKDGEETVQNIKWAVAAGYRHIDTAHYYKNEDSVG
EGIRACGVPRSELFVTTKLWNYDHGYDNALAAFERSRQALGVDYIDLYLIHWPGQSRSYL
ETWRAFEKLYEEKKVRAIGVSNFEPHHLEDLLANCKVPPMANQVEMHPLFQQTALRKFCA
EKNIAVTGWRPLGKGKLLTEPRLMELAEKHKRAVSQVILRWFIQLGVIVIPKSSNEGRIK
ENFDVFGFELSPEDMKVIESLNTDKRIGGDPNTFFPV
>akr|CfasciculataCfCl|menos|7830090|7829263
MADKCTVVTLSNGVQVPQIGIGTWEAKDGEETVQNIKWAVAAGYRHIDTAHYYKNEDSVG
EGIRACGVPRSELFVTTKLWNYDHGYDNALAAFERSRQALGVDYIDLYLIHWPGQSRSYL
ETWRAFEKLYEEKKVRAIGVSNFEPHHLEDLLANCKVPPMANQVEMHPLFQQTALRKFCA
EKNIAVTGWRPLGKGKLLTEPRLMELAEKHKRAVSQVILRWFIQLGVIVIPKSSNEGRIK
ENFDVFGFELSPEDMKVIESLNTDKRIGGDPNTFFPV
>akr|CfasciculataCfCl|menos|32906794|32905946
MPGVGDTIVKLSNGVKMPQFGLGVWQTPAGDVTCNAVKWALQAGYRHIDTAAIYKNEEGV
GEGIRASGVPREEIFVTTKLWNTDQGYESTLEAFEVSRKKLGLDYIDLYLIHWPRGNAIV
AKEGKKYLDTWRAFEKLYADKKVRAIGVSNFNVHHLEDVFAMCTVAPMVNQIELHPLNNQ
QELRAYCDSKNIFVEAWSPLGQGKLLDDATLTSIGAKYGKSAAQVILRWDIQHNLITIPK
SANQERIAENAKIFDFELSAEDMAAIDAMNTNARYGPNPDDAEF
>akr|CfasciculataCfCl|menos|33314787|33313933
MATRRVVRLPDGTMVPALGQGVWMMGDNPSKRAAELAALRAGITAGMTLLDTAEMYGNGR
SEKLVAEAIQSTPRDRLFIVSKVLPSNAGRAKIFHSCDASLRHLGVSHLDLYLLHWRGGV
PLAETVACMEELVQAGKIRRWGVSNFDVDDMKQLWRVPGGDKCALNQVLYHLGSRGIEYD
LLPWLTQHQVPVMAYCPIAQAGELKAQLYTNPALQKVAQRHAATVTQILLAFVLRSGTVM
AIPRSSSAAHTTENAAADAIELTAEDMEELNAAFPAPTSKMHLDIV
>akr|CfasciculataCfCl|menos|38880971|38880144
MADKCTVVTLSNGVQVPQIGIGTWEAKDGEETVQNIKWAVAAGYRHIDTAHYYKNEDSVG
EGIRACGVPRSELFVTTKLWNYDHGYDNALAAFERSRQALGVDYIDLYLIHWPGQSRSYL
ETWRAFEKLYEEKKVRAIGVSNFEPHHLEDLLANCKVPPMVNQVEMHPLFQQTALRKFCA
EKNIAVTGWRPLGKGKLLTEPRLMELAEKHKRAVSQVILRWFIQLGVIVIPKSSNEGRIK
ENFDVFGFELSPEDMKVIESLNTDKRIGGDPNTFFPV
>akr|EmonterogeiiLV88|mas|11248849|11249676
MAGGCTQVTLSNGVQVPQLGIGTWEAKDEEVMQNVEWALKAGYRHIDTAHYYKNEKGVGQ
GIRESGVPRSDIFLTTKLWNYDHGYDNTLAAFERSCQELGVEYVDLYLIHWPGLNRSYIE
TWRAFEKLYEMKKVRAIGVSNFEPHCLDDLLANCRIPPMINQVEMHPLFQQKALRAYCAE
KNIAVTAWRSLGKGSFLSEPRLMKLAEKYQRSVAQVIIRWFIQLGVIVIPKSSNEERIKQ
NFDVFHFELAPEDMRAMESMDESARIGGHPDTFFPTE
>akr|EmonterogeiiLV88|mas|12168748|12169806
MSANLLAYRPLGGPVTAITHRMAMRDGHTIPQLGFGTYRMPPSEATDAVSFALSCGYRHV
DCAKAYGNEVAVGTALARVLRTRQIRRSDLFVTSKLWPTDQHPDHVESSCRATLAALQLD
YLDLYLIHWPVCMRHTPQWATDEDRYPCNPDGTPAIDTSVTLLDTWAAMNRLVDGGLVRS
IGLSNCTTAHVSGLLKAATAAKLPHLPVLNQVEHHPGLIDSDLVGCLGSHDMLMAAYCPL
GTPTRHTPPGFLSLLDDPLLQSLSRLSGFSPARLLLNWGVDRNNVVIVKSSKPEHIKSNA
KAARFALDDRTRLMLDNYRLLVRSFRVMNPGSFSTDGSTPFFASEDARLQRDME
>akr|EmonterogeiiLV88|mas|28812710|28813564
MSLRHVTRLSDGTVVPALGQGTWMMGDDPAKRADEVAALRAGIAAGMTVIDTAEMYGSGR
SERLVAEAIKEIPRDQLFIVSKVLPSNASRAKIFQSCDASLQNLGTDYLDLYLLHWRGHV
PLAETVTCMEELVRSRRIRRWGVSNFDVSDMEELWHLPSGSKCAVNQVLYHLGSRGIEFD
LLPWHEQHNVPVMAYCPIAQAGVLNSMLYRSTAVRNVAARHGATVIQVLLSFVLRNKHVM
AIPRSGCPAHTIENAAADDIVLTDVDMEELNTVFPAPKHKTSLDIV
>akr|EmonterogeiiLV88|mas|29112174|29113022
MAGVGKTLVTLNNGVKMPQFGLGVWQSPAGEATENAVKWALQAGYRHIDTAAIYRNEESV
GAGLRASGVPREDVFLTTKLWNTDQGYETTLAAFDESCKKLGVSYIDLYLIHWPRGREIV
EKEGKRYLDTWRAFEKLYEEKKVRAIGVSNFNIHHLEDVFAMCTVVPTVNQVELHPLNTQ
VELRQFCEAKKIVVEAWSPLGQGKLLDHPTLVAIGQKYNKTAAQVILRWNIQHNLITIPK
SIRKERIEENANIFDFELSAEDTEKIDALNTNSRYGPNPDDADF
>akr|LaethiopicaL147|mas|26063655|26064488
MAVKCTQVTLGNGVQVPQLGIGTWEAKDGNEVVNIKWAVNAGYRHIDTAHYYKNEKGVGQ
GISECGVPRSDIFVTTKLWNYDHGYESALAAFEQSRQALGVEYVDLYLIHWPGPNRSYIE
TWRAFEKLYEMKKVRAIGVSNFEPHHLDDLLANCTVPPMVNQVEMHPHFQQKALRAYCAE
KNIAVTAWRPLGKGALLTEPQLVELAEKHKRSAAQIIIRWLIQLGVIAIPKSSHEERIKQ
NFDVFDFELSPEDMRRLESMDKNSRIGSSPETFFPTERK
>akr|LaethiopicaL147|menos|16501320|16500508
MVTLSNGVKMPQFGLGVWQSPAGEVTENAVKWALCAGYRHIDTAAIYKNEESVGAGLRAS
GVPREDVFVTTKLWNTEQGYESTLAAFEESRQKLGVDYIDLYLIHWPRGKDILSKEGKKY
LDSWRAFEQLYKEKKVRAIGVSNFHIHHLEDVLAMCTVTPMVNQVELHPLNNQAELRDFC
DAKQIKVEAWSPLGQGKLLSNPILAAIGAKYNKTAAQVILRWNIQKNLITIPKSVHKERI
EENADIFNFELGAEDVMSIDALNTNSRYGPDP
>akr|LarabicaLEM1108|mas|7625139|7626251
MSANVLAYRPLAGPVIAITHRIAMRDSHTIPQLGFGTYRLPVSEATDAVAFALSCGYRHV
DCAKAYGNEAAVGAALAQALRTRCTRREDLFVTSKLWPTDQHPDHVEAACRATLAALQLD
YLDLYLIHWPVCMRHTPHWTSDEDRYPRHRDGTPAIDTSVTLLDTWTAMNRLVDRGLVKS
IGLANCTTAHVNDLVKAVAEAKLAHLPVLNQVEHHPGIVDGDLIGCLGSHDMLMAAYCPL
GMPTCDTPPGFQSLLDDPVLRSLSAFSGFSPARLLLNWSVDRHNVVIVKSASREHIRSNA
KAARFALDDRTRLVLDNYHLLVRNFRVMNPTNFSVDGATPFFAAEDARLQREIDAYRSTR
TGTTTTPPSPRS
>akr|LarabicaLEM1108|mas|27655555|27656388
MAVKCTHVTLSNGVQVPQLGVGTWEAKDGNEVVNIKWAVNAGYRHIDTAHYYNNEKGVGQ
GISECGVPRSDIFVTTKLWNYDHGYESALAAFEQSRQALGVEYVDLYLIHWPGPNRSYIE
TWRAFEKLYEMKKVRAIGVSNFEPHHLDDLLANCTVPPMVNQVEMHPHFQQKALRAYCAE
KNIAVTAWRPLGKGTLLTEPQLVELAEKHKRSAAQVIIRWLIQLGVIAIPKSSHEERIKQ
NFDVFDFELSPEDMRRLESMDRNSRIGSNPETFFPTERK
>akr|Lbraziliensis|mas|17327283|17328539
MQCTVGATPAAAAASGLPSLSFGVPPIGIGTYELRGDACVNAVRASLQMGYRLIDTAAAY
RNEELVGEGIASSGVPRADLFVVVKIAMKSMGADETVRQGVLDSIRKLRIGYIDCVLMHW
PGCGGLKPQDAAGNQAARARCWRIMHELQKQGKVRYCGVSNFLPRHFKELNCFNDSDDGQ
HTESEALAAAAQLRVLSTSERKEEDGVHRHYSGSSGGCPSSSSAPALPSTSSELCLPPIL
NQIELHPLCIQRDVDMYCRRLHGMLLQQYSPLGKGDVRLLQHPGLLKVHAQCFPSQCGGN
HASAPVPGASPEAAKSYSVVDMILMWGLAQGYCVLVRSHRLDHLRANLDAARDYFASVKA
VAKEMGNSGGGSADESMASASTARALLTAEQLNVIQHLRVHIGVEDDQDMHLCWYSSQIA
>akr|Lbraziliensis|menos|23876734|23875886
MINVGKTAVTLSNGVNMPQFGLGVWQSPAGEATENAVKWALQAGYRHIDTAAIYKNEESV
GAGLRASGVPREEVFITTKLWNTEHGYESTLAAFEESRKRLGVQYIDLYLIHWPRGNAIL
LKEGKKYLDSWRAFEKLYAEKKVRAIGVSNFNIHHLEDVLAMCSVPPMVNQVELHPLNNQ
AELRAFCNAKGIKVEAWSPLGQGNLVTHPLLIAIGEKYKKTAAQVMLRWDIQHDLITIPK
SVHKDRVEENANIFDFELSAEDMANIDALNSNVRYGPNPDEAQF
>akr|Lbraziliensis|menos|24193627|24192773
MATPRVVRLPDGTTAPALGQGVWMMGDNPAKRAVELAALRAGVAAGMTLIDTAEMYGNGR
SERLVAEAIKETPRESLFVVSKVLPQNASRANIFRCCDASLQNIGTDYLDLYLLHWRGAV
PLSETVTCLEELVKSGKIRRWGVSNFDVNDMEELWRVPGGDKCAVNQVLYHLGSRGIEYD
LIPWLTAHNVPVMAYCPIAQAGELKAELYKSAVVQSVAARHSATVAQVLLAFVLRSGHVI
AIPRSSNPAHTKENAEAGGIELTEEDMVELNAAFPAPKCKTPLDIV
>akr|LbraziliensisM2903|mas|13201546|13202802
MQCTVGATPAAAAASGLPSLSFGVPPIGIGTYELRGDACVNAVRASLQMGYRLIDTAAAY
RNEELVGEGIASSGVPRADLFVVVKIAMKSMGADETVRQGVLDSIRKLRIGYIDCVLMHW
PGCGGLKPQDAAGNQAARARCWRIMHELQKQGKVRYCGVSNFLPRHFKELNCFNDSDDGQ
HTESEALAAAAQLRVLSTSERKEEDGVHRHYSGSSGGCPSSSSAPALPSTSSELCLPPIL
NQIELHPLCIQRDVDMYCRRLHGMLLQQYSPLGKGDVRLLQHPGLLKVHAQCFPSQCGGN
HASAPVPGASPEAAKSYSVVDMILMWGLAQGYCVLVRSHRLDHLRANLDAARDYFASVKA
VAKEMGNSGGGSADESMASASTARALLTAEQLDVIQHLRVHIGVEDDQDMHLCWYSSQIA
>akr|LbraziliensisM2903|mas|20518313|20519167
MATPRVVRLPDGTTAPALGQGVWMMGDNPAKRAVELAALRAGVAAGMTLIDTAEMYGNGR
SERLVAEAIKETPRESLFVVSKVLPQNASRANIFRCCDASLQNIGTDYLDLYLLHWRGAV
PLSETVTCLEELVKSGKIRRWGVSNFDVNDMEELWRVPGGDKCAVNQVLYHLGSRGIEYD
LIPWLTAHNVPVMAYCPIAQAGELKAELYKSAVVQSVAARHSATVAQVLLAFVLRSGHVI
AIPRSSNPAHTKENAEAGGIELTEEDMAELNAAFPAPKCKTPLDIV
>akr|LbraziliensisM2903|mas|20837611|20838459
MTNVGKTAVTLSNGVNMPQFGLGVWQSPAGEATENAVKWALQAGYRHIDTAAIYKNEESV
GAGLRASGVPREEVFITTKLWNTEHGYESTLAAFEESRKRLGVQYIDLYLIHWPRGNAIL
LKEGKKYLDSWRAFEKLYAEKKVRAIGVSNFNIHHLEDVLAMCSVPPMVNQVELHPLNNQ
AELRAFCNAKGIKVEAWSPLGQGNLVTHPLLIAIGEKYKKTAAQVMLRWDIQHDLITIPK
SVHKDRVEENANIFDFELSAEDMANIDALNSNVRYGPNPDEAQF
>akr|LbraziliensisMHOMBR75M2903|mas|5756815|5758071
MQCTVGATPAAAAASGLPSLSFGVPPIGIGTYELRGDACVNAVRASLQMGYRLIDTAAAY
RNEELVGEGIASSGVPRADLFVVVKIAMKSMGADETVRQGVLDSIRKLRIGYIDCVLMHW
PGCGGLKPQDAAGNQAARARCWRIMHELQKQGKVRYCGVSNFLPRHFKELNCFNDSDDGQ
HTESEALAAAAQLRVLSTSERKEEDGVHRHYSGSSGGCPSSSSAPALPSTSSELCLPPIL
NQIELHPLCIQRDVDMYCRRLHGMLLQQYSPLGKGDVRLLQHPGLLKVHAQCFPSQCGGN
HASAPVPGASPEAAKSYSVVDMILMWGLAQGYCVLVRSHRLDHLRANLDAARDYFASVKA
VAKEMGNSGGGSADESMASASTARALLTAEQLDVIQHLRVHIGVEDDQDMHLCWYSSQIA
>akr|LbraziliensisMHOMBR75M2903|menos|21187894|21187046
MTNVGKTAVTLSNGVNMPQFGLGVWQSPAGEATENAVKWALQAGYRHIDTAAIYKNEESV
GAGLRASGVPREEVFITTKLWNTEHGYESTLAAFEESRKRLGVQYIDLYLIHWPRGNAIL
LKEGKKYLDSWRAFEKLYAEKKVRAIGVSNFNIHHLEDVLAMCSVPPMVNQVELHPLNNQ
AELRAFCNAKGIKVEAWSPLGQGNLVTHPLLIAIGEKYKKTAAQVMLRWDIQHDLITIPK
SVHKDRVEENANIFDFELSAEDMANIDALNSNVRYGPNPDEAQF
>akr|LbraziliensisMHOMBR75M2903|menos|21562267|21561413
MATPRVVRLPDGTTAPALGQGVWMMGDNPAKRAVELAALRAGVAAGMTLIDTAEMYGNGR
SERLVAEAIKETPRESLFVVSKVLPQNASRANIFRCCDASLQNIGTDYLDLYLLHWRGAV
PLSETVTCLEELVKSGKIRRWGVSNFDVNDMEELWRVPGGDKCAVNQVLYHLGSRGIEYD
LIPWLTAHNVPVMAYCPIAQAGELKAELYKSAVVQSVAARHSATVAQVLLAFVLRSGHVI
AIPRSSNPAHTKENAEAGGIELTEEDMAELNAAFPAPKCKTPLDIV
>akr|LbraziliensisMHOMBR75M2904|mas|18585968|18587224
MQCTVGATPAAAAASGLPSLSFGVPPIGIGTYELRGDACVNAVRASLQMGYRLIDTAAAY
RNEELVGEGIASSGVPRADLFVVVKIAMKSMGADETVRQGVLDSIRKLRIGYIDCVLMHW
PGCGGLKPQDAAGNQAARARCWRIMHELQKQGKVRYCGVSNFLPRHFKELNCFNDSDDGQ
HTESEALAAAAQLRVLSTSERKEEDGVHRHYSGSSGGCPSSSSAPALPSTSSELCLPPIL
NQIELHPLCIQRDVDMYCRRLHGMLLQQYSPLGKGDVRLLQHPGLLKVHAQCFPSQCGGN
HASAPVPGASPEAAKSYSVVDMILMWGLAQGYCVLVRSHRLDHLRANLDAARDYFASVKA
VAKEMGNSGGGSADESMASASTARALLTAEQLNVIQHLRVHIGVEDDQDMHLCWYSSQIA
>akr|LbraziliensisMHOMBR75M2904|menos|3448530|3447682
MINVGKTAVTLSNGVNMPQFGLGVWQSPAGEATENAVKWALQAGYRHIDTAAIYKNEESV
GAGLRASGVPREEVFITTKLWNTEHGYESTLAAFEESRKRLGVQYIDLYLIHWPRGNAIL
LKEGKKYLDSWRAFEKLYAEKKVRAIGVSNFNIHHLEDVLAMCSVPPMVNQVELHPLNNQ
AELRAFCNAKGIKVEAWSPLGQGNLVTHPLLIAIGEKYKKTAAQVMLRWDIQHDLITIPK
SVHKDRVEENANIFDFELSAEDMANIDALNSNVRYGPNPDEAQF
>akr|LbraziliensisMHOMBR75M2904|menos|3765423|3764569
MATPRVVRLPDGTTAPALGQGVWMMGDNPAKRAVELAALRAGVAAGMTLIDTAEMYGNGR
SERLVAEAIKETPRESLFVVSKVLPQNASRANIFRCCDASLQNIGTDYLDLYLLHWRGAV
PLSETVTCLEELVKSGKIRRWGVSNFDVNDMEELWRVPGGDKCAVNQVLYHLGSRGIEYD
LIPWLTAHNVPVMAYCPIAQAGELKAELYKSAVVQSVAARHSATVAQVLLAFVLRSGHVI
AIPRSSNPAHTKENAEAGGIELTEEDMVELNAAFPAPKCKTPLDIV
>akr|LdonovaniBHU1220|mas|15799964|15801658
MGRGRARGYGRVTAAASRASCTLLPSYQAVWSVCPWRKCPALSIDGSVRCLVTWRRAARV
SAALQPPSRPLSQTSARPVMGPPPVCLYVNAAQPPLRPVLSAAWFSLIRYTSRWPRCSPL
FFSHAGPHRLCHFPLPFLLCTRAGARTRARKSTMATTAVAAAGFLPSLSFGVPPIGIGTY
ELRGDACVSAVRAALQMGYRLIDTAAAYRNEEFVGEGIISSGVPRADLFIVVKIAMKSMG
TDEAVRQGILDSIRKLRIDYADCVLMHWPGCGGLKPQDASGHQAARARCWRIMHELQALG
KVRYCGVSNFLPRHFKELNCFHDGDGGRSEDEAVAAAAQPHASIKGERNADVAAHRHCSN
TSSASSPSSSEAWPASASSHLLSPPILNQIELHPLCIQRDVETYCRRRHGMLLQQYSPLG
KGDARLLQHPRLLEVHARYFSNQSDGNHVPAPPQAASPEAVKPYSLEDMILMWGFAQGYC
TLVRSHRPDHLRANLDAARDYFASVEAVAKGAGNGGGGGEASQTSAGTARALLTAEQLNV
IRHLRAHIGVEGNQDMHLCWYSSQIA
>akr|LdonovaniBHU1220|mas|17411008|17412120
MSANVLAYRPLAGPVIAITHRIAMRDSHTIPQLGFGTYRLPASKATDAVAFALSCGYRHV
DCAKAYGNEAAVGAALAQALRTRCTRREDLFVTSKLWPTDQHPDHVEAACRATLAALQLD
YLDLYLIHWPVCMRHTPHWTSDEDRYPRHRDGTPAIDTSVTLLDTWTAMNRLVDCGLVKS
IGLANCTTAHVNDLVKAVAEAKLAHLPVLNQVEHHPGIVDGDLIGCLGSHDMLMAAYCPL
GMPTRDTPPGFQSLLDDPVLRSLSAFSGFSPARLLLNWNVDRHNVVIVKSANQEHIKSNA
KAARFALDDRTRLVLNNYHLLVRNFRVMNPTHFSADGATPFFAAEDARLQREIDAYRSTR
TGTTTTPPSPRS
>akr|LdonovaniBHU1220|menos|22995277|22994441
MTGKCTHVTLGNGVQVPQLGIGTWEAKNGNEVVQNIKWAINAGYRHIDTAHYYKNEKGVG
QGISECGVPRSDIFVTTKLWNYDHGYESALAAFEQSRQALGVEYVDLYLIHWPGPNRSYI
ETWRAFEKLYEMKKVRAIGVSNFEPHHLDDLLANCTVPPMVNQVEMHPHFQQKALRAYCA
EKNIAVTAWRPLGKGALLTEPQLVELAEKHKRSAAQVIIRWLIQLGVIAIPKSSHEERIK
QNFDVFDFELSPEDMRRLESMDKNSRIGPSPETFFPTECK
>akr|LdonovaniBPK282A1|mas|10456144|10457838
MGRGRARGYGRVTAAASRASCTLLPSYQAVWSVCPWRKCPALSIDGSVRCLVTWRRAARV
SAALQPPSRPLSQTSARPVMGPPPVCLYVNAAQPPLRPVLSAAWFSLIRYTSRWPRCSPL
FFSHAGPHRLCHFPLPFLLCTRAGARTRARKSTMATTAVAAAGFLPSLSFGVPPIGIGTY
ELRGDACVSAVRAALQMGYRLIDTAAAYRNEEFVGEGIISSGVPRADLFIVVKIAMKSMG
TDEAVRQGILDSIRKLRIDYADCVLMHWPGCGGLKPQDASGHQAARARCWRIMHELQALG
KVRYCGVSNFLPRHFKELNCFHDGDGGRSEDEAVAAAAQPHASIKGERNADVAAHRHCSN
TSSASSPSSSEAWPASASSHLLSPPILNQIELHPLCIQRDVETYCRRRHGMLLQQYSPLG
KGDARLLQHPRLLEVHARYFSNQSDGNHVPAPPQAASPEAVKPYSLEDMILMWGFAQGYC
TLVRSHRPDHLRANLDAARDYFASVEAVAKGAGNGGGGGEASQTSAGTARALLTAEQLNV
IRHLRAHIGVEGNQDMHLCWYSSQIA
>akr|LdonovaniBPK282A1|mas|26246218|26247330
MSANVLAYRPLAGPVIAITHRIAMRDSHTIPQLGFGTYRLPASKATDAVAFALSCGYRHV
DCAKAYGNEAAVGAALAQALRTRCTRREDLFVTSKLWPTDQHPDHVEAACRATLAALQLD
YLDLYLIHWPVCMRHTPHWTSDEDRYPRHRDGTPAIDTSVTLLDTWTAMNRLVDCGLVKS
IGLANCTTAHVNDLVKAVAEAKLAHLPVLNQVEHHPGIVDGDLIGCLGSHDMLMAAYCPL
GMPTRDTPPGFQSLLDDPVLRSLSAFSGFSPARLLLNWNVDRHNVVIVKSANQEHIKSNA
KAARFALDDRTRLVLNNYHLLVRNFRVMNPTHFSADGATPFFAAEDARLQREIDAYRSTR
TGTTTTPPSPRS
>akr|LdonovaniBPK282A1|menos|3660501|3659665
MTGKCTHVTLGNGVQVPQLGIGTWEAKNGNEVVQNIKWAINAGYRHIDTAHYYKNEKGVG
QGISECGVPRSDIFVTTKLWNYDHGYESALAAFEQSRQALGVEYVDLYLIHWPGPNRSYI
ETWRAFEKLYEMKKVRAIGVSNFEPHHLDDLLANCTVPPMVNQVEMHPHFQQKALRAYCA
EKNIAVTAWRPLGKGALLTEPQLVELAEKHKRSAAQVIIRWLIQLGVIAIPKSSHEERIK
QNFDVFDFELSPEDMRRLESMDKNSRIGPSPETFFPTECK
>akr|LenriettiiLEM3045|mas|5106525|5107355
MVGKCTHVTLSNGVQVPQLGIGTWEAKDGDGVVLNVKWAISAGYRHIDTAHFYNNEGGVG
KGISECGVSRSDIFVTTKLWNYDHGYDNAIAAFEQSRQALGVEYVDLYLIHWPGPNRSYI
ETWRAFEKLYEMKKVRAIGVSNFEPHHLDDLLANCSVPPMVNQVEMHPLFQQKALRAYCR
EKNIAVTAWRPLGKGALLKEAQLMEVAEKYKKSPAQVIIRWLIQLGVIAIPKSSHEERIK
ENFDVFDFELSPEDMWTLESMDVNSRLGFHPDTFFPTE
>akr|LgerbilliLEM452|mas|20431070|20432182
MSANVLAYRPLAGPVIAITHRIAMRDSHTIPQLGFGTYRLPVSEATDAVAFALSCGYRHV
DCAKAYGNEAAVGAALAQALRTRCTRREDLFVTSKLWPTDQHPDHVEAACRATLAALQLD
YLDLYLIHWPVCMRHTPHWTSDEDRYPRHRDGTPAIDTSVTLPDTWTAMNRLVDRGLVKS
IGLANCTTAHVNDLVKAVAEAKLAHLPVLNQVEHHPGIVDGDLIGCLGSHDMLMAAYCPL
GMPTRYTPPGFQSLLDDPVLRSLSAFSGFSPARLLLNWSVDRHNVVIVKSTSREHIRSNA
KAARFALDDRTRLVLDNYHLLVRNFRVMNPTHFSVDGATPFFAAEDARLQREIDAYRSTR
TGTTTTPPSPRS
>akr|LgerbilliLEM452|mas|24087352|24088164
MVTLSNGVQMPQFGLGVWQSPAGEVTENAVKWALCAGYRHIDTAAIYKNEESVGAGLRLS
GVPREDVFITTKLWNTEQGYESTLAAFEESRQKLGVDYIDLYLIHWPRGKDILSKEGKKY
LDSWRAFEQLYKEKKVRAIGVSNFHIHHLEDVLAMCTVTPMVNQVELHPLNNQAELRAFC
DAKQIKVEAWSPLGQGKLLSNPILSAIGAKYNKTAAQVILRWNIQKNLITIPKSVHKERI
EENADIFNFELGAEDVMSIDALNTNSRYGPDP
>akr|LgerbilliLEM452|menos|6482883|6482050
MAVKCTHVTLSNGVQVPQLGIGTWEAKDGNEVVNIKWAVNAGYRHIDTAHYYKNEKGVGQ
GISECGVPRSDIFVTTKLWNYDHGYESALAAFEQSRQALGVEYVDLYLIHWPGPNRSYIE
TWRAFEKLYEMKKVRAIGVSNFEPHHLDDLLANCTVPPMVNQVEMHPHFQQKALRAYCAE
KNIAVTAWRPLGKGALLTEPQLVELAEKHKRSAAQVIIRWLIQLGVIAIPKSSHEERIKQ
NFDVFDFELSPEDMRRLESMDRNSRIGSSPETFFPTERK
>akr|LinfantumJPCM5|mas|21179511|21180623
MSANVLAYRPLAGPVIAITHRIAMRDSRTIPQLGFGTYRLPASKATDAVAFALSCGYRHV
DCAKAYGNEAAVGAALAQALRTRCTRREDLFVTSKLWPTDQHPDHVEAACRATLAALQLD
YLDLYLIHWPVCMRHTPHWTSDEDRYPRHRDGTPAIDTSVTLLDTWTAMNRLVDCGLVKS
IGLANCTTAHVNDLVKAVAEAKLAHLPVLNQVEHHPGIVDGDLIGCLGSHDMLMAAYCPL
GMPTRDTPPGFQSLLDDPVLRSLSAFSGFSPARLLLNWNVDRHNVVIVKSANQEHIKSNA
KAARFALDDRTRLVLNNYHLLVRNFRVMNPTHFSADGATPFFAAEDARLQREIDAYRSTR
TGTTTTPPSPRS
>akr|LinfantumJPCM5|mas|24852811|24854502
MGRGRARGYGRVTAVASRASCTLLPSYQAVWSVCPWRKCPALSIDGSVRCLVTWRRAARV
SAALQPPSRPLSQTSARPVMGPPLCLYVSAAQPPLRPVLSAAWFSLIRYTSRWPRCSPLF
FSHAGPHRLCHFPLPFLLCTRAGARTRARKSTMATTAVAAAGFLPSLSFGVPPIGIGTYE
LRGDACVSAVRAALQMGYRLIDTAAAYRNEELVGEGIISSGVPRADLFIVVKIAMKSMGT
DEAVRQGILDSIRKLRIDYADCVLMHWPGCGGLKPQDASGHQAARARCWRIMHELQALGK
VRYCGVSNFLPRHFKELNCFHDGDGGRSEDEAVAAAAQPHASIKGERNADVAAHRHCSNT
SSASSPSSSEAWPASASSHLLSPPILNQIELHPLCIQRDVETYCRRRHGMLLQQYSPLGK
GDARLLQHPRLLEVHARYFSNQSDGNHVPAPPQAASPEAVKPYSLEDMILMWGFAQGYCT
LVRSHRPDHLRANLDAARDYFASVEAVAKGAGNGGGGGEASQTSAGTARALLTAEQLNVI
RHLRAHIGVEGNQDMHLCWYSSQIA
>akr|LinfantumJPCM5|menos|12380211|12379375
MTGKCTHVTLGNGVQVPQLGIGTWEAKNGNEVVQNIKWAINAGYRHIDTAHYYKNEKGVG
QGISECGVPRSDIFVTTKLWNYDHGYESALAAFEQSRQALGVEYVDLYLIHWPGPNRSYI
ETWRAFEKLYEMKKVRAIGVSNFEPHHLDDLLANCTVPPMVNQVEMHPHFQQKALRAYCA
EKNIAVTAWRPLGKGALLTEPQLVELAEKHKRSAAQVIIRWLIQLGVIAIPKSSHEERIK
QNFDVFDFELSPEDMRRLESMDKNSRIGPSPETFFPTECK
>akr|LmajorFriedlin|mas|21921991|21923229
MQMTTTAAAASFLPSLPFGVPPIGIGTYELRGDACVSAVRAALQMGYRLIDTAAAYRNEE
LVGEGISSSGVPRADLFIVVKIAMKSMSSDEAVRQGILDSIRKLRIDYADCVLMHWPGCG
GLKPQDASGHRAARARCWRIMHELQALGKVRYCGVSNFLPRHFKELNCFHDDDGGCSEDE
AVAVAAQPHASIIGERNADVEAHRHCGDMSSASSPSSSEAWPASASSHPLLPPILNQIEL
HPLCIQREVDTYCRGRHGMLLQQYSPLGKGDARLLKHPRLLEVHARYFSNQSAGNHVSEP
PQAASPEAVKSYSLEDMILMWGLAQGYCTLVRSHRPDHLHANLDAARDYFASVEAVAKGA
GNGGGGGEASRALAGTARALLTAEQLDVIRHLRAHIGVEDNQDMHLCWCSSQIA
>akr|LmajorFriedlin|mas|29822250|29823362
MSANVLAYRPLAGPVIAITHRIAMRDSHTIPQLGFGTYRLPVSEATDAVAFALSCGYRHV
DCAKAYGNEAAVGEALAQALRTRCTRREDLFVTSKLWPTDQHPDHVEAACRATLAALQLD
YLDLYLIHWPVCMRHTPHWTSDEDRYPRHRDGTPAIDTSVTLLDTWTAMNRLVDRGLVKS
IGLANCTTAHVNDLVKAVAEAKLAHLPVLNQVEHHPGIVDGDLIGCLGSHDMLMAAYCPL
GMPTCSTPPGFQSLLDDPVLRSLSAFSGFSPARLLLNWSVDRHNVVIVKSASREHIRSNA
KAARFALDDRTRLVLDNYHLLVRNFRVMNPTHFSVDGATPFFAAEDARLQREIDAYRSTR
TGTTTAPPSPRS
>akr|LmajorFriedlin|menos|6189831|6188998
MAVKCTHVTLSNGVQVPQLGIGTWEAKDGNEVVNIKWAVNAGYRHVDTAHYYKNEKGVGQ
GISECGVPRSDIFVTTKLWNYDHGYESALAAFEQSRQALGVEYVDLYLIHWPGPNRSYIE
TWRAFEKLYEMKKVRAIGVSNFEPHHLDDLLANCTVPPMVNQVEMHPHFQQKALRAYCAE
KNIAVTAWRPLGKGALLTEPQLVELAEKHKRSAAQVIIRWLIQLGVIAIPKSSHEERIKQ
NFDVFDFELSPEDMRRIESMDRNSRIGSSPETFFPTERK
>akr|LmajorFriedlin|menos|10663269|10662421
MAGVDKAMVTLSNGVKMPQFGLGVWQSPAGEVTENAVKWALCAGYRHIDTAAIYKNEESV
GAGLRASGVPREDVFITTKLWNTEQGYESTLAAFEESRQKLGVDYIDLYLIHWPRGKDIL
SKEGKKYLDSWRAFEQLYKEKKVRAIGVSNFHIHHLEDVLAMCTVTPMVNQVELHPLNNQ
ADLRAFCDAKQIKVEAWSPLGQGKLLSNPILSAIGAKYNKTAAQVILRWNIQKNLITIPK
SVHRERIEENADIFDFELGAEDVMSIDALNTNSRYGPDPDEAQF
>akr|LmajorFriedlin|menos|10978071|10977217
MAARRVVRLPDGTAAPALGQGVWMMGETPENRTRELAALRAGMEAGMTLIDTAEMYGNGR
SERLVAEAIKETPRERLFIVSKVLPTNASRAAIFRSCDASLQNIGTDYLDLYLLHWRGRV
PLSETVTCMEELVKSGKIRRWGVSNFDVDDMKELWRVPGGDKCAVNQVLYHLGSRGIEYD
LLPWLREHKVPVMAYCPIAQAGELKSELYKSTVVRSVAARHNATVTQVLLAFVLRSGHVI
AIPRSSNPAHTEENAAADSIELTEADMAQLDAAFPAPKRKTHLDIV
>akr|LmajorLV39c5|mas|4364089|4364943
MAARRVVRLPDGTAAPALGQGVWMMGETPENRTRELAALRAGMEAGMTLIDTAEMYGNGR
SERLVAEAIKETPRERLFIVSKVLPTNASRAAIFRSCDASLQNIGTDYLDLYLLHWRGRV
PLSETVTCMEELVKSGKIRRWGVSNFDVDDMKELWRVPGGDKCAVNQVLYHLGSRGIEYD
LLPWLREHKVPVMAYCPIAQAGELKSELYKSTVVRSVAARHNATVTQVLLAFVLRSGHVI
AIPRSSNPAHTEENAAADSIELTEADMAQLDAAFPAPKRKTHLDIV
>akr|LmajorLV39c5|mas|4673748|4674596
MAGVDKAMVTLSNGIKMPQFGLGVWQSPAGEVTENAVKWALCAGYRHIDTAAIYKNEESV
GAGLRASGVPREDVFITTKLWNTEQGYESTLAAFEESRQKLGVDYIDLYLIHWPRGKDIL
SKEGKKYLDSWRAFEQLYKEKKVRAIGVSNFHIHHLEDVLAMCTVTPMVNQVELHPLNNQ
ADLRAFCDAKQIKVEAWSPLGQGKLLSNPILSAIGAKYNKTAAQVILRWNIQKNLITIPK
SVHRERIEENADIFDFELGAEDVMSIDALNTNSRYGPDPDEAQF
>akr|LmajorLV39c5|mas|15593477|15594310
MAVKCTHVTLSNGVQVPQLGIGTWEAKDGNEVVNIKWAVNAGYRHIDTAHYYKNEKGVGQ
GISECGVPRSDIFVTTKLWNYDHGYESALAAFEQSRQALGVEYVDLYLIHWPGPNRSYIE
TWRAFEKLYEMKKVRAIGVSNFEPHHLDDLLANCTVPPMVNQVEMHPHFQQKALRAYCAE
KNIAVTAWRPLGKGALLTEPQLVELAEKHKRSAAQVIIRWLIQLGVIAIPKSSHEERIKQ
NFDVFDFELSPEDMRRIESMDRNSRIGSSPETFFPTERK
>akr|LmajorLV39c5|mas|18083003|18084241
MQMTTTAAAAGFLPSLPFGVPPIGIGTYELRGDACVSAVRAALQMGYRLIDTAAAYRNEE
LVGEGISSSGVPRADLFIVVKIAMKSMSSDEAVRQGILDSIRKLRIDYADCVLMHWPGCG
GLKPQDASGHRAARARCWRIMHELQALGKVRYCGVSNFLPRHFKELNCFHDDDGGCSEDE
AVAVAAQPHASIIGERNADVEAHRHCGDMSSASSPSSSEAWPASASSHPLLPPILNQIEL
HPLCIQREVDTYCRGRHGMLLQQYSPLGKGDARLLKHPRLLEVHARYFSNQSAGNHVSEP
PQAASPEAVKSYSLEDMILMWGLAQGYCTLVRSHRPDHLHANLDAARDYFASVEAVAKGA
GNGGGGGEASRALAGTARALLTAEQLDVIRHLRAHIGVEDNQDMHLCWCSSQIA
>akr|LmajorLV39c5|mas|21823409|21824521
MSANVLAYRPLAGPVIAITHRIAMRDSHTIPQLGFGTYRLPVSEATDAVAFALSCGYRHV
DCAKAYGNEAAVGEALAQALRTRCTRREDLFVTSKLWPTDQHPDHVEAACRATLAALQLD
YLDLYLIHWPVCMRHTPHWTSDEDRYPRHRDGTPAIDTSVTLLDTWTAMNRLVDRGLVKS
IGLANCTTAHVNDLVKAVAEAKLAHLPVLNQVEHHPGIVDGDLIGCLGSHDMLMAAYCPL
GMPTRSTPPGFQSLLDDPVLRSLSAFSGFSPARLLLNWSVDRHNVVIVKSASREHIRSNA
KAARFALDDRTRLVLDNYHLLVRNFRVMNPTHFSVDGATPFFAAEDARLQREIDAYRSTR
TGTTTAPPSPRS
>akr|LmajorSD75.1|mas|7434304|7435416
MSANVLAYRPLAGPVIAITHRIAMRDSHTIPQLGFGTYRLPVSEATDAVTFALSCGYRHV
DCAKAYGNEAAVGEALAQALRTRCTRREDLFVTSKLWPTDQHPDHVEAACRATLAALQLD
YLDLYLIHWPVCMRHTPHWTSDEDRYPRHRDGTPAIDTSVTLLDTWTAMNRLVDRGLVKS
IGLANCTTAHVNDLVKAVAEAKLAHLPVLNQVEHHPGIVDGDLIGCLGSHDMLMAAYCPL
GMPTRSTPPGFQSLLDDPVLRSLSAFSGFSPARLLLNWSVDRHNVVIVKSASREHIRSNA
KAARFALDDRTRLVLDNYHLLVRNFRVMNPTHFSVDGATPFFAAEDARLQREIDAYRSTR
TGTTTAPPSPRS
>akr|LmajorSD75.1|mas|14486009|14487247
MQMTTTAAAASFLPSLPFGVPPIGIGTYELRGDACVSAVRAALQMGYRLIDTAAAYRNEE
LVGEGISSSGVPRADLFIVVKIAMKSMSSDEAVRQGILDSIRKLRIDYADCVLMHWPGCG
GLKPQDASGHRAARARCWRIMHELQALGKVRYCGVSNFLPRHFKELNCFHDDDGGCSEDE
AVAAAAQPHASIIGERNADVEAHRHCGDMSSASSPSSSEAWPASASSHPLLPPILNQIEL
HPLCIQREVDTYCRGRHGMLLQQYSPLGKGDARLLKHPRLLEVHARYFSNQSAGNHVSEP
PQAASPEAVKSYSLEDMILMWGLAQGYCTLVRSHRPDHLHANLDAARDYFASVEAVAKGA
GNGGGGGEASRALAGTARALLTAEQLDVIRHLRAHIGVEDNQDMHLCWCSSQIA
>akr|LmajorSD75.1|menos|5065455|5064622
MAVKCTHVTLSNGVQVPQLGIGTWEAKDGNEVVNIKWAVNAGYRHVDTAHYYKNEKGVGQ
GISECGVPRSDIFVTTKLWNYDHGYESALAAFEQSRQALGVEYVDLYLIHWPGPNRSYIE
TWRAFEKLYEMKKVRAIGVSNFEPHHLDDLLANCTVPPMVNQVEMHPHFQQKALRAYCAE
KNIAVTAWRPLGKGALLTEPQLVELAEKHKRSAAQVIIRWLIQLGVIAIPKSSHEERIKQ
NFDVFDFELSPEDMRRIESMDRNSRIGSSPETFFPTERK
>akr|LmajorSD75.1|menos|22798186|22797338
MAGVDKAMVTLSNGVKMPQFGLGVWQSPAGEVTENAVKWALCAGYRHIDTAAIYKNEESV
GAGLRASGVPREDVFITTKLWNTEQGYESTLAAFEESRQKLGVDYIDLYLIHWPRGKDIL
SKEGKKYLDSWRAFEQLYKEKKVRAIGVSNFHIHHLEDVLAMCTVTPMVNQVELHPLNNQ
ADLRAFCDAKQIKVEAWSPLGQGKLLSNPILSAIGAKYNKTAAQVILRWNIQKNLITIPK
SVHRERIEENADIFDFELGAEDVMSIDALNTNSRYGPDPDEAQF
>akr|LmajorSD75.1|menos|23107088|23106234
MAARRVVRLPDGTAAPALGQGVWMMGETPENRTRELAALRAGMEAGMTLIDTAEMYGNGR
SERLVAEAIKETPRERLFIVSKVLPTNASRAAIFRSCDASLQNIGTDYLDLYLLHWRGRV
PLSETVTCMEELVKSGKIRRWGVSNFDVDDMKELWRVPGGDKCAVNQVLYHLGSRGIEYD
LLPWLREHKVPVMAYCPIAQAGELKSELYKSTVVRSVAARHNATVTQVLLAFVLRSGHVI
AIPRSSNPAHTEENAAADSIELTEADMAQLDAAFPAPKRKTHLDIV
>akr|LmexicanaMHOMGT2001U1103|mas|12352711|12353949
MTTTTTAAAASFLPSLAFGVPPIGIGTYELRGDACVSAVRAALQMGYRLIDTAAAYRNEE
LVGEGIISSGVPRADLFIVVKIAMKSMGADETVRQGILDSIRKLRIDSADCVLMHWPGCG
GLKPQDASGHQAARARCWRIMHELQALGKVRYCGVSNFLPRHFKELNCFHDGDGGRSEDE
AVAAAAQPHVSIKGKRSKEVDGHRHCGNVRSASSPSSSEAWPPSASSQLLLPPILNQIEL
HPLCIQRDVDTYCRGRHGMLLQQYSPLGKGDARLLQHPRLLEVHAQYFSNQSDGNHVSAP
PQAASPEAVKSYSLEDMILMWGFAQGYCTLVRSHRPDHLRANLDAARDYFASVEAVAKGA
GNGRGGGDTSWASAGTTRALLTAEQLDVIRHLRAHIGVEGEQDMHLCWYSSQIP
>akr|LmexicanaMHOMGT2001U1103|mas|25012329|25013441
MSANVLAYRPLAGPVIAITHRIAMRDSQTIPQLGFGTYRLPASEATDAVAFALSCGYRHV
DCAKAYGNEAAVGAALAQALRTRCTRREDLFVTSKLWPTDQHPDHVEAACRATLAALQLD
YLDLYLIHWPVCMRHTPHWTSDEDRYPRHRDGTPAIDTSVTLLDTWTAMNRLVDRGLVKS
IGLANCTTAHVNDLVKVVAEAKLAHLPVLNQVEHHPGIVDGDLIACLGSHDMLMAAYCPL
GMPTRDTPPGFQSLLDDPVLRSLSEFSGFSPARLLLNWSVDRNNVVIVKSANREHIKSNA
KAARFALDDRTRLMLDSYHLLVRNFRVMNPTHFSADGATPFFAAEDARLQREIDACRSTR
TGTTTAPPSPRS
>akr|LmexicanaMHOMGT2001U1103|menos|4612043|4611195
MAGVGKTTVTLSNGVEMPQFGLGVWQSPAGEATENAVKWALCAGYRHIDTAAIYKNEESV
GAGLRASGVPREDVFITTKLWNTEQGYESTLAAFEESRQKLGVDYIDLYLIHWPRGKEIL
LKEGKKYLDSWRAFEHLYKEKKVRAIGVSNFQIHHLEDVLAMCTVTPMVNQVELHPLNNQ
AELRAFCDAKQIKVEAWSPLGQGKLLSNPILAAIGEKYKKTAAQVILRWNIQKNLITIPK
SVHKERIEENANIFDFELSAEDVMSIDALNTNSRYGPDPDDAQF
>akr|LmexicanaMHOMGT2001U1103|menos|4910273|4909419
MATRRVVRLPDGAAAPALGQGVWMMGEHPENRTRELAALRGGIEAGMTLIDTAEMYGNGR
SERLVAEAIKETPRERLFIVSKVLPTNASRANIFRSCDASLQNLGTDYLDLYLLHWRGRV
PLPETVTCMEELVKSGKIRRWGVSNFDVDDMKELWHVPGGDKCAANQVLYHLGSRGIEYE
LLPWLREHNVPVMAYCPIAQAGELKSELYKSTVVQNVAARHNATVTQVLLAFVLRSGHVI
AIPRSGNPAHTKENAAADSIELTEVDMAQLDAAFPAPKHKAHLDIV
>akr|LmexicanaMHOMGT2001U1103|menos|10619239|10618403
MTGKCTHVTLGNGVQVPQLGIGTWEAKDGNEVVQNIKWAIKAGYRHIDTAHYYKNENGVG
QGISECGVPRSDIFVTTKLWNYDHGYDGALAAFEQSRQALGVEYVDLYLIHWPGPNRSYI
ETWRAFEKLYEMKKVRAIGVSNFEPHHLDDLLANCTVPPMVNQVEMHPHFQQKALRAYCT
ENNIAVTAWRPLGKGALLTEPQLVELAEKHKRSAAQVIIRWLIQLDVIVIPKSSHEERIK
QNFDVFDFELSPEDMRRIESMDKNSRIGFNPETFFPTERK
>akr|LpanamensisMHOMCOL81L13|mas|384758|386017
MQCTVGATPAAAAAASGLPSLSFGVPPIGIGTYELRGDACVNAVRASLQIGYRLIDTAAA
YRNEELVGEGIASSGVPRADLFVVVKIAMKSMGADEAVRQGVLDSIRKLRIGYIDCVLMH
WPGCGGLKPQDAAGNQAARARCWRIMHELQKQGKVRYCGVSNFLPRHFKELNCFNDSDDG
QHTESEALAAAAQLRVLSTSERKEEDVVHGHYSGSSGGCPSSSSAPALPSTSSELCLPPI
LNQIELHPLCIQRDVDMYCRRRHGMLLQQYSPLGKGDVRLLQHPGLLKVHAQCFPSQSGG
NHASAPVPGASPEAAKSYSVVDMILMWGLAQGYCVLVRSHRLDHLRANLDAARDYFASVK
AVAKEMGNSGGGSADESMASASTARALLTAEQLDVIQHLRVHIGVEDDQDMHLCWYSSQI
A
>akr|LpanamensisMHOMCOL81L13|mas|15280801|15281637
MTDKCAYVTLSNGVQVPQLGIGTWEAKDGSEVLQNIKWAVSAGYRHIDTAHFYRNEKGVG
QGISECGVPRSDIFVTTKLWNYDHGYDNALAAFEQSRQALGVEYVDLYLIHWPGPNRSYI
STWRAFEKLYEMKKVRAIGVSNFEPHHLDDLLANCKVPPMVNQVEMHPHFQQKALRAYCA
EKNIALTAWRPLGKGALLTEPKLAELAEKHKKSAAQVIIRWFVQLGVIVIPKSSHEEHIR
QNFDVFDFELSQEDMQALESMDKNSRIGFNPESFFPTERN
>akr|LpanamensisMHOMCOL81L13|menos|13818930|13818082
MTNVGKTAVTLSNGVNMPQFGLGVWQSPAGEATENAVKWALQAGYRHIDTAAIYKNEESV
GAGLRASGVPREEVFITTKLWNTEHGYESTLAAFEESRKRLGVQYIDLYLIHWPRGNAIL
LKEGKKYLDSWRAFERLYAEKKVRAIGVSNFNIHHLEDVLAMCSVPPMVNQVELHPLNNQ
AELRAFCDAKGIKVEAWSPLGQGNLVTHPLLITIGEKYKKTAAQVMLRWDIQHNLITIPK
SVHKERVEENANIFDFELSAEDMANIDALNSNVRYGPNPDEAQF
>akr|LpanamensisMHOMCOL81L13|menos|20182301|20181423
MSSRTQAQMATPRVVRLPDGTTAPALGQGVWMMGDNPAKRAVELAALRAGVAAGMTLIDT
AEMYGNGRSERLVAEAIKETPRESLFVVSKVLPQNASRANIFRCCDASLQNIGTDYLDLY
LLHWRGAVPLSETVTCLEELVKSGKIRRWGVSNFDVNDMEELWRVPGGDKCAVNQVLYHL
GSRGIEYDLIPWLTAHNVPVMAYCPIAQAGELKAELYKSAVVQSVAARHSATVAQVLLAF
VLRSGHVIAIPRSSNPAHTKENAEAGSIELTEEDMVELNAAFPAPKCKTPLDIV
>akr|LspMARLEM2494|mas|7338518|7339348
MAGKCTYVTLSNGVQVPQLGIGTWEAKDGDEVVLNVKWAINAGYRHIDTADFYNNEGGVG
KGIRECGVPRSDIFVTTKLWNCDHGYDNAMAAFERSRQALGVEYVDLYLVHWPGPNRSYI
ETWRAFEKLYEMKKVRAIGVSNFEPHHLDDLLANCSVPPMVNQVEMHPFFQQKALHAYCS
EKNIAVTAWRPLGKGMLLKEPQLTELAAKHKKSPAQVIIRWLVQLGVIVIPKSSHEERIK
ENFDIFDFELSPEDMKALESMDKNSRLGSHPDTFFPTE
>akr|LtarentolaeParrotTarII|mas|13900382|13901440
MSANVLAYRPLAGPVMAITHRIAMRDGHTIPQLGFGTYRLPASEAADAVAFALSCGYRHV
DCAKAYGNEAAIGVALAQALRTRRTRREDLFVTSKLWPTDQHPDHVEAACRATLASLQLD
YLDLYLIHWPVCMRHTAQWSSDEDRYPRHRDGTPAIDTSVTLLDTWTAMNRLVDCGLVKS
IGLANCTPAHVTDLVKAAAEAKLAHLPVLNQVEHHPGIVDGDLIGCLGSHDMRMAAYTPL
GTPTRDTPPGFTSLLDDPVLESLSDFSGFSPARLLLNWSVDRNNVVIVKSANRAHIKSNA
KAARFALDDRTRLVLDTYRILVRNFRVMNPTHFSADGTTPFFEAEDARLQREID
>akr|LtarentolaeParrotTarII|menos|28291313|28290501
MVTLNNGVEMPQVGLGVWQSPPGEATENAVKWALCAGYRHIDTAAIYKNEESVGAGLRAS
GVPREDVFITTKLWNTEQGYETTLAAFEESRKKLGVDYIDLYLIHWPRGNEIVSKEGKKY
LDSWRAFEQLYKEKKVRAIGVSNFNIHHLEDVLAMCTVMPMVNQVELHPLNNQAELRAFC
DAKQIKVEAWSPLGQGKLLANPVLAAIGSAYNKTAAQVILRWNIQKNIITIPKSIHKERI
EENAEVFNFELSAEDVMKIDSLNTNSRYGPDP
>akr|LtropicaL590|mas|21123092|21123925
MAVKCTHVTLGNGVQVPQLGIGTWEAKDGNEVVNIKWAVSAGYRHIDTAHYYKNEKGVGQ
GIRECGVPRSDIFVTTKLWNYDHGYESALAAFEQSRQALGVEYVDLYLIHWPGPNRSYIE
TWRAFEKLYEMKKVRAIGVSNFEPHHLDDLLANCTVPPMVNQVEMHPHFQQKALRAYCAE
KNIAVTAWRPLGKGALLTEPQLVELAEKHKRSAAQVIIRWLIQLGVIAIPKSGHEERIKQ
NFDVFDFELSPEDMRRLESMDKNSRIGSSPETFFPTERK
>akr|LtropicaL590|mas|27364321|27365433
MSANVLAYRPLAGPVIAITHRIAMRDSHTIPQLGFGTYRLPVSEATDAVAFALSCGYRHV
DCAKAYGNEAAVGAALAQALRTRCTRREDLFVTSKLWPTDQHPDHVEAACRATLAALQLD
YLDLYLIHWPVCMRHTPHWTSDEDRYPRHRDGTPAIDTSVTLLDTWTAMNRLVDRGLVKS
IGLANCTTAHVNDLVKAVAEAKLAHLPVLNQVEHHPGIVDGDLIGCLGSHDMLMAAYCPL
GMPTRDTPPGFQSLLDDPVLRSLSAFSGFSPARLLLNWSVDRHNVVIVKSANREHIRSNA
KAARFALDDRTRLVLDNYHLLVRNFRVMNPTHFSVDGATPFFAAEDARLQREIDAYRSTR
TGTTTTPPSPRS
>akr|LturanicaLEM423|mas|15027052|15027906
MAARRMVRLPDGTAAPALGQGVWMMGETPENRTRELAALRAGMEAGMTLIDTAEMYGNGR
SERLVAEAIKEMPRERLFIVSKVLPTNASRAAIFRSCDASLQNIGTDYLDLYLLHWRGRV
PLSETVTCMEELVKSGKIRRWGVSNFDVDDMKELWRVPGGDKCAVNQVLYHLGSRGIEYD
LLPWLREHKVPVMAYCPIAQAGELKSELYKSTVVQSVAARHNATVTQVLLAFVLRSGHVI
AIPRSSNPAHTEENAAADSIELTEADMAQLDAAFPAPKRKTHLDIV
>akr|LturanicaLEM423|mas|15358842|15359654
MVTLSNGVKMPQFGLGVWQSPAGEVTENAVKWALCAGYRHIDTAAIYKNEESVGAGLRAS
GVPREDVFITTKLWNTEQGYESTLAAFEESRQKLGVDYIDLYLIHWPRGKDILSKEGKKY
LDSWRAFEQLYKETKVRAIGVSNFHIHHLEDVLAMCTVTPMVNQVELHPLNNQAELRAFC
DAKQIKVEAWSPLGQGKLLSNPILSAIGAKYNKTAAQVILRWNIQKNLITIPKSVHKERI
EENADIFNFELGAEDVMSIDALNTNSRYGPDP
>akr|LturanicaLEM423|mas|31276279|31277391
MSANVLAYRPLAGPVIAITHRIAMRDSHTIPQLGFGTYRLPVSEATDAVAFALSCGYRHV
DCAKAYGNEAAVGAALAQALRTRCTRREDLFVTSKLWPTDQHPDHVEAACRATLAALQLD
YLDLYLIHWPVCMRHTPHWTSDEDRYPRHRDGTPAIDTSVTLLDTWTAMSRLVDRGLVKS
IGLANCTTAHVNDLVKAVAEAKLAHLPVLNQVEHHPGIVDGDLIGCLGSHDMLMAAYCPL
GMPTRDTPPGFQSLLDDPVLRSLSAFSGFSPARLLLNWSVDRHNVVIVKSASREHIRSNA
KAARFALDDRTRLVLDNYHLLVRNFRVMNPTHFSVDGATPFFAAEDARLQREIDAYRSTR
TGTTTTPPSPRS
>akr|LturanicaLEM423|menos|10506059|10505226
MAVKCTHVTLSNGVQVPQLGIGTWEAKDGNEVVNIKWAVNAGYRHIDTAHYYKNEKGVGQ
GISECGVPRSDIFVTTKLWNYDHGYESALAAFEQSRQALGVEYVDLYLIHWPGPNRSYME
TWRAFEKLYEMKKVRAIGVSNFEPHHLDDLLANCTVPPMVNQVEMHPHFQQKALRAYCAE
KNIAVTAWRPLGKGALLTEPQLVELAEKHKRSAAQVIIRWLIQLGVIAIPKSSHEERIKQ
NFDVFDFELSPEDMRRVESMDRNSRIGSNPETFFPTERK
>akr|TbruceigambienseDAL972|mas|2871462|2872475
MPGVNVMSYKPLGGPVLGVTRMLQMRNGYTIPQCGFGTYRMTPTEAGAAVEYAVQAGFRH
FDCAKAYCNQFAVGDGLRRAISSGRVKRDDLFVTSKLWPTDQHPENVEKACRETLEELKV
SYLDLYLIHWPVAWRHSPKFKTEEDKYPKHDSGLPAVDERVKLTDTWRAMCALVDKGLVR
SIGLSNCSEKHIAEVMGDGDLYAPVLNQIELHPALVQRDLLNVHRTKRMLTASYSPLGMP
SRFTSPDYKGLLTHEALLPLSEHSGFSVARLLLNWNLDMHNVVIVRSTRRDHIQSNAKAS
LYTLSDPVRMILDRFQDREGTVRTINPTNFIHSGESFFS
>akr|TbruceigambienseDAL972|mas|12887489|12888313
MALTQSLKLSNGVMMPVLGFGMWKLQDGNEAETATMWAIKSGYRHIDTAAIYKNEESAGR
AIASCGVPREELFVTTKLWNSDQGYESTLSAFEKSIKKLGLEYVDLYLIHWPGKDKFIDT
WKAFEKLYADKKVRAIGVSNFHEHHIEELLKHCKVAPMVNQIELHPLLNQKALCEYCKSK
NIAVTAWSPLGQGHLVEDARLKAIGGKYGKTAAQVMLRWEIQAGVITIPKSGNEARIKEN
GNIFDFELTAEDIQVIDGMNAGHRYGPDPEVFMNDF
>akr|TbruceigambienseDAL972|mas|13062072|13063004
MDRIPYLVSSGGMQIPHMGIGTYELRGKECEEAVLSALKLGFRLIDTAAGYRNEEYVGAA
IRASGVPRFELFILVKIAPKVTRTEEAVETCIRESVRKLCIDYADCVLIHWPGCGGRMPH
ETEEHKAARRRCWKVMTVLQQEGIVRHLGVSNFAGRHFAALSEDGSEATLFAEGKVNKPV
VNQIELHPLCVQKDVCDYCKEHGIILQQYSPLGQCNAKLIEHPALCSVVKDTFSGFSVHD
VLLLWGLSQGFCVIVRSKSKKHIERNWEVAKSFFSEGALTKVHLERLRDLRELMKVEGTE
DHHFCWHSNTID
>akr|TbruceiLister427|mas|2482725|2483549
MALTQSLKLSNGVMMPVLGFGMWKLQDGNEAETATMWAIKSGYRHIDTAAIYKNEESAGR
AIASCGVPREELFVTTKLWNSDQGYESTLSAFEKSIKKLGLEYVDLYLIHWPGKDKFIDT
WKAFEKLYADKKVRAIGVSNFHEHHIEELLKHCKVAPMVNQIELHPLLNQKALCEYCKSK
NIAVTAWSPLGQGHLVEDARLKAIGGKYGKTAAQVMLRWEIQAGVITIPKSGNEARIKEN
GNIFDFELTAEDIQVIDGMNAGHRYGPDPEVFMNDF
>akr|TbruceiLister427|mas|2653939|2654871
MDRIPYLVSSGGMQIPHMGIGTYELRGKECEEAVLSALKLGFRLIDTAAGYRNEEYVGAA
IRASGVPRFELFILVKIAPKVTRTEEAVETCIRESVRKLCIDYADCVLIHWPGCGGRMPH
ETEEHKAARRRCWKVMTALQQEGIVRHLGVSNFAGRHFAALSEDGSEATLFAEGKVNKPV
VNQIELHPLCVQKDVCDYCKEHGIILQQYSPLGQCNAKLIEHPALCSXVKDTFSGFSVHD
VLLLWGLSQGFCVIVRSKSKKHIERNWEVAKSFFSEGALTKVHLERLRDLRELMKVEGTE
DHHFCWHSNTID
>akr|TbruceiLister427|mas|22178838|22179851
MPGVNVMSYKPLGGPVLGVTRMLQMRNGYTIPQCGFGTYRMTPTEAGAAVEYAVQAGFRH
FDCAKAYCNQFAVGDGLRRAISSGRVKRDDLFVTSKLWPTDQHPENVEKACRETLEELKV
SYLDLYLIHWPVAWRHSPKFKTEEDKYPKHDSGLPAVDERVKLTDTWRAMCALVDKGLVR
SIGLSNCSEKHIAEVMGDGDLYAPVLNQIELHPALVQRDLLNVHRTKRMLTASYSPLGMP
SRFTSPDYKGLLTHEALLPLSEHSGFSVARLLLNWNLDMHNVVIVRSTRRDHIQSNAKAS
LYTLSDPVRMILDRFQDREGTVRTINPTNFIHSGESFFS
>akr|TbruceiTREU927|mas|4942208|4943221
MPGVNVMSYKPLGGPVLGVTRMLQMRNGYTIPQCGFGTYRMTPTEAGAAVEYAVQAGFRH
FDCAKAYCNQFAVGDGLRRAISSGRVKRDDLFVTSKLWPTDQHPENVEKACRETLEELKV
SYLDLYLIHWPVAWRHSPEFKTEEDKYPKHDSGLPAVDERVKLTDTWRAMCALVDKGLVR
SIGLSNCSEKHIAEVMGDGDLYAPVLNQIELHPALVQRDLLNVHRTKRMLTASYSPLGMP
SRFTSPDYKGLLTHEALLPLSEHSGFSVARLLLNWNLDMHNVVIVRSTRRDHIQSNAKAS
LYTLSDPVRMILDRFQDREGTVRTINPTNFTHSGESFFS
>akr|TbruceiTREU927|mas|26361522|26362346
MALTQSLKLSNGVMMPVLGFGMWKLQDGNEAETATMWAIKSGYRHIDTAAIYKNEESAGR
AIASCGVPREELFVTTKLWNSDQGYESTLSAFEKSIKKLGLEYVDLYLIHWPGKDKFIDT
WKAFEKLYADKKVRAIGVSNFHEHHIEELLKHCKVAPMVNQIELHPLLNQKALCEYCKSK
NIAVTAWSPLGQGHLVEDARLKAIGGKYGKTAAQVMLRWEIQAGVITIPKSGNEARIKEN
GNIFDFELTAEDIQVIDGMNAGHRYGPDPEVFMNDF
>akr|TbruceiTREU927|mas|26532725|26533657
MDRIPYLVSSGGMQIPHMGIGTYELRGKECEEAVLSALKLGFRLIDTAAGYRNEEYVGAA
IRASGVPRFELFIVVKIAPKVTRTEEAVETCIRESVRKLCIDYADCVLIHWPGCGGRMPH
ETEEHKAARRRCWKVMTALQQEGIVRHLGVSNFAGRHFAALSEDGSEATLFAEGKVNKPV
VNQIELHPLCVQKDVCDYCKEHGIILQQYSPLGQCNAKLIEHPALCSVVKDTFSGFSVHD
VLLLWGLSQGFCVIVRSKSKKHIERNWEVAKSFFSEGALTKVHLERLRDLRELMKVEGTE
DHHFCWHSNTID
>akr|TcongolenseIL3000|mas|8148761|8149774
MPGLNIMSHKPLGGPVRGVSRMIQMRNGHHIPQCGFGTYRMTPTEAEAAVEYAVQSGFRH
IDCAKAYCNQSAVGRGLRRALSSQKCRREDLFITSKLWPTDQHPDNVEKACRETLEDLCT
SHLDLYLIHWPVAWRHSPQFLTDDDKYPKDAGGLPAIDDSVKLIDTWRAMCTLVDKGLVR
SIGLSNCSEKHINEVMVDDTLYAPVVNQIELHPALVQRDLLNVHRANNILTASYSPLGSC
SRFTPADYRGLLSHETLQPLSEHSGFSVARVLLNWNLDMHNVVIVRSTNKEHIQSNAKAS
LYTLSDPVRMILDRFQEREGTMRTINPTNFTRSGRSFFE
>akr|TcongolenseIL3000|mas|15811070|15811894
MALTQSITLANGVAMPVLGFGMWRLNNGAEAVNAVSIAIKAGYRHIDTAAIYENEESAGK
AIAACGVPREELFITTKLWNCDQGYEKTLSAFDQSLKRLGLEYVDLYLIHWPGKDKYVDT
WKAFEKLYSEKKVRAVGVSNFHVHHIEELLKHCKVVPMVNQIEMHPLLNQKKLRDYCKSK
NIAVTAWSPLGQGHLIEDERLKAIGGRYGKTSAQVMLRWGIQSGVITIPKSSNEERIKAN
AEVFDFSLSDADMQSIDSMDANHRYGPNPDEFLRDF
>akr|TcongolenseIL3000|mas|15998856|15999785
MERLPSLTGYGELKIPHMGIGTYELRGPDCERAVRTALKLGFRLIDTAAAYRNEEFVGAA
IEGSGIPRSEIFVVVKIAPKATKSEDAVAMCIRESVRKLRIGYADCVLIHWPGCGGCAPS
ATEEHRAARRRCWKVMTALQGEGVVRHLGVSNFADRHFAALSDDGSEESLFSSSRSNRPV
INQIELHPLCFQEDVRRYCAEHNIVVQQYSPLGQCNAMLIEHPILTSVVKDVFSGYSVHD
VLLMWGLSQGFCVVVRSRSDEHIKRNWEVATAFFTGALTEIQMEKLRNLRRAMQLEGKED
CHFCWHSASID
>akr|TcruziCLBrenerEsmeraldo-like|mas|11698725|11699738
MPGANVLSFKPLGGPVLGVSHRLPLRNGNSIPQCGFGTYRMTPTVAGAAVEYAIHCGFRH
IDCAKAYDNQNAIGEALQRVISTGNLKREELFLTSKLWPTDQHPIHVEKACRETLAELRV
DYLDLYLIHWPVVWNHSPHFKTDDEKYPKDANGLPAVDDSVKLIDTWRAMCELVDRNLVR
SVGLSNCSEKHINEVMSDGSLYAPVVNQIELHPALVQRDLLNFHGANQIVTAAYSPLGMP
SRFTHPDYKGLLSDASLQSISEYSGFSVARLLLNWNLDMHNVVIVRSTNKEHIRSNAKAS
LYALSDPVRMILDRFQERVGTIRTINPTDFTRGGGSFFD
>akr|TcruziCLBrenerNon-Esmeraldo-like|mas|4089006|4089848
MNCNYNCVTLHNSARMPQLGLGVWRAQDGAETANAVRWAIEAGYRHIDTACIYNNEKGVG
QGIRESGVPREEVWVTTKVWNSDQGYEKTLAAFERSRELLGLEYIDLYLIHWPGKKKFVD
TWKALEKLYEEKKVRAIGVSNFEPHHLTELFKSCKIRPMVNQVELHPLFQQRTLREFCKQ
HNIAITAWSPLGSGDRTGFLKNHVLGEIAKKHNKSPAQVVIRWDIQHGIVTIPKSTNKGR
IQENFNVWDFKLTEEEMRQIDELNEDKRIGGHPDNFFPGGEE
>akr|TcruziCLBrenerNon-Esmeraldo-like|menos|8409665|8408703
MVRVIKGKGKGGGALPLLESSGGMRIPHMGVGTYELYGDESRIAVLAALRLGFRLVDTAA
GYHNEEHVGAAIEESGVQREELFVVVKIAPKAMASEELVEKGIRESVRKLRIAYADCVLI
HWPGCGGLKPEEAEGHRAARHRCWKVMQALKKEGIIRHLGVSNFAPRHFPHLVGNAAEEA
HLFDAANPCRPVINQIELHPLCVQQEACDFCRERDIILQQYSPLAQGHAKLVEHPVLCAI
VKDLFPGYTVQDVLLMWGLSQGFCVVVRSRSKEHLAQNWAAAKAFFDEGLLSESQKEQLK
NLRESMRVVEDHHFCWHSEHID
>akr|TcruziDm28c|mas|16812026|16813039
MPGANVLSFKPLGGPVLGVSHRLPLRNGNSIPQCGFGTYRMTPTVAGAAVEYAVHCGFRH
IDCAKAYDNQNAIGEALQRVISTGKLKREELFLTSKLWPTDQHPIHVEKACRETLAELRV
DYLDLYLIHWPVAWNHSPHFKTDDEKYPKDANGIPAVDGSVKLIDTWRAMCELVDKNLVR
SVGVSNCSENHINEVMSDGSLYAPVVNQIELHPALVQRDLLNFHGANQIVTAAYSPLGMP
SRFTHPDYKGLLYDASLQSISEYSGFSVARLLLNWNLDMHNVVIVRSTNKEHIRSNAKAS
LYALSDPVRMILDRFQERAGTIRTINPTDFTRGGGSFFD
>akr|TcruziDm28c|menos|936716|935874
MKCNYSCVTLHNSAQMPQLGLGVWRAQDGAETANAVRWAIEAGYRHIDTAYFYNNEKGVG
QGIRESGVPREEVWVTTKVWNSDQGYEKTLAAFERSRELLGLEYIDLYLIHWPGKKKFVD
TWKALEKLYEEKKVRAIGVSNFEPHHLTELFKSCKIRPMVNQVELHPLFQQRALREFCKQ
HNIAVTAWSPLGSGYEAGILKNHVLGEIAKKHNKSPAQVVIRWDIQHGIVTIPKSTNKGR
IQENFNVWDFKLTEEEMRQIDELNEDKRIGADPDNFFSGGEE
>akr|TcruziDm28c|menos|1590629|1589667
MVRIIKGEGKGGGALPLLESSGGMRIPHMGIGTYELYGDESRIAVLAALRLGFRLVDTAA
GYHNEEHVGAAIEESGVQREELFVVVKIAPKAMASEELVEKGIRESVRKLRIAYADCVLI
HWPGCGGLKPEEAEGHRAARHRCWKVMEALKKEGIIRHLGVSNFAPRHFPHLVGNAAEEA
HLFDAANPCRPVINQIELHPLCVQQEVCDFCRERDIILQQYSPLAQGHAKLVEHPVLCAI
VKDLFPGYTVQDVLLMWGLSQGFCVVVRSRSKEHLAQNWAAAKAFFDEGLLSESQKEQLK
NLRESMRVVEDHHFCWYSEHID
>akr|TcruziEsmeraldo|menos|1922194|1921181
MPGANVLSFKPLGGPVLGVSHRLPLRNGNSIPQCGFGTYRMTPTVAGAAVEYAIHCGFRH
IDCAKAYDNQNAIGEALQRVISTGNLKREELFLTSKLWPTDQHPIHVEKACRETLAELRV
DYLDLYLIHWPVVWNHSPHFKTDDEKYPKDANGLPAVDDSVKLIDTWRAMCELVDRNLVR
SVGLSNCSEKHINEVMSDGSLYAPVVNQIELHPALVQRDLLNFHGANQIVTAAYSPLGMP
SRFTHPDYKGLLSDASLQSISEYSGFSVARLLLNWNLDMHNVVIVRSTNKEHIRSNAKAS
LYALSDPVRMILDRFQERVGTIRTINPTDFTRGGGSFFD
>akr|TcruziEsmeraldo|menos|20043610|20042768
MNCNYSCVTLHNSVRMPQLGLGVWRAQDGAETANAVRWAIEAGYRHIDTAYFYNNERGVG
QGIRESGVPREEVWVTTKVWNSDQGYEKTLAAFERSRELLGLEYIDLYLIHWPGKKKFVD
TWKALEKLYEEKKVRAIGVSNFEPHHLTELFKSCKIRPMVNQVELHPLFQQRTLREFCKQ
HNIAITAWSPLGSGDRTGFLKNHVLGEIAKKHNKSPAQVVIRWDIQHGIVTIPKSANKGR
IQENFNVWDFKLTEEDMRQIDELNEDKRFGGHPDNFFPDGEE
>akr|TcruziJRcl4|menos|10757645|10756632
MPGANVLSFKPLGGPVLGVSHRLPLRNGNSIPQCGFGTYRMTPTVAGAAVEYAVNCGFRH
IDCAKAYDNQNAIGEALQRVISTGKLKREELFLTSKLWPTDQHPIHVEKACRETLAELRV
DYLDLYLIHWPVAWNHSPHFKTDDEKYPKDANGLPAVDGSVKLIDTWRAMCELVDKNLVR
SVGVSNCSENHINEVMSDGSLYAPVVNQIELHPALVQRDLLNFHGANQIVTAAYSPLGMP
SRFTHPDYKGLLYDASLQSISEYSGFSVARLLLNWNLDMHNVVIVRSTNKEHIRSNAKAS
LYALSDPVRMILDRFQERAGTIRTINPTDFTRGGGSFFD
>akr|TcruziJRcl4|menos|18011613|18010651
MVRIIKGEGKGGGALPLLESSGGMRIPHMGIGTYELYGDESRIAVLAALRLGFRLVDTAA
GYHNEEHVGAAIEESGVQREELFVVVKIAPKAMASEELVEKGIRESVRKLRIAYADCVLI
HWPGCGGLKPEEAEGHRAARHRCWKVMEALKKEGIIRHLGVSNFAPRHFPHLVGNAAEEA
HLFDAANPCRPVINQIELHPLCVQQEVCDFCRERDIILQQYSPLAQGHAKLVEHPVLCAI
VKDLFPGYTVQDVLLMWGLSQGFCVVVRSRSKEHLAQNWAAAKAFFDEGLLSESQKEQLK
NLRESMRVVEDHHFCWYSEHID
>akr|TcruzimarinkelleiB7|mas|28501120|28501962
MICNYSCVTLHNSARIPQLGLGVWRAEDGAETANAVRWAIEAGYRHIDTAYIYNNERGVG
QGIRDSGVLREELWVTTKVWNSDQGYEKTLAAFERSCELLGLEYIDLYLIHWPGKKKFVE
TWKALEKLYEEKKVRAIGVCNFEPHHLTELFESCKIRPMVNQVELHPQFQQRTVREFCKQ
HNIAVTAWSPLGCGDRTGILKNHVLGEIAKKHNKSPAQVVIRWDIQHGIVTIPKSTNKER
IQENFNVWDFELTEEEMRQIDELNEDKRIGGHPDDFFPGGEE
>akr|TcruzimarinkelleiB7|mas|28515799|28516641
MICNYSCVTLHNSARIPQLGLGVWRAEDGAETANAVRWAIEAGYRHIDTAYFYNNERGVG
QGIRDSGVLREELWVTTKVWNSDQGYEKTLAAFERSCELLGLEYIDLYLIHWPGKKKFVE
TWKALEKLYEEKKVRAIGVCNFEPHHLTELFESCKIRPMVNQVELHPQFQQRTVREFCKQ
HNIAVTAWSPLGCGDRTGILKNHVLGEIAKKHNKSPAQVVIRWDIQHGIVTIPKSTNKER
IQENFNVWDFELTEEEMRQIDELNEDKRIGGHPDDFFPGGEE
>akr|TcruzimarinkelleiB7|mas|36372869|36373882
MPGANVLSFKPLGGPVLGVSHRLPLRNGNSIPQCGFGTYRMTPTEAEAAVEYAIHCGFRH
IDCAKAYNNQNAIGEALKRVISTGKLKREELFLTSKLWPTDQHPIHVEKACRETLAELRV
EYLDLYLIHWPVAWNHSTHFKTDDEKYPKDANGLPAVDESVKLIDTWRAMCELVDRKLVR
SVGVSNCSEKHINEFMSDGSLYAPVVNQIELHPALVQRDLLNFHGANQIVTAAYSPLGMP
SRFTPPDYKGLLSDASLQSISEYSGFSVARLLLNWNLDMHNVVIVRSTNKEHIRSNAKAS
LYALSDPVRMILDRFQERVGTIRTINPTDFTRGGGSFFD
>akr|TcruzimarinkelleiB7|menos|3236260|3234842
MLARCDCSSFCLFVCLFFFICVVFVTAVMMVLSLSLLSLSGQTCFVVNAVFLNLFFFFLR
YLCKIMNAIICRREFFSFIFLFLFFVFTLFFFFSSSSSKHFLLLSSLLFLLCGRDLREVS
CPLQLTCLGFISFCCCCGGGEGREGRRKKSGNMVRVIKGEGTGGGALPLLESSGGMRIPH
MGVGTYELYGDETRIAVLAALRLGFRLIDTAAGYHNEEHVGAAIEESGVQREELFVVVKI
APKAMASEDLVEKSIRESVRKLRIAYADCVLIHWPGCGGLKPEEAEGHRAARHRCWKVMQ
ALKKEGIIRHLGVSNFAPRHFPHLVSNAAEEAHLFDATNPCRPVINQIELHPLCLQQEVY
DFCRERDIILQQYSPLAQGHAKLVEHPILCAIVKDMFPGYTVHDVLLMWGLSQGFCVVVR
SRSEEHLMQNWAAAKAFFEEGLLSESQKEQLKNLRESMRVVEDHHFCWHSENID
>akr|TcruziSylvioX10-1|mas|12882572|12883585
MPGANVLSFKPLGGPVLGVSHRLPLRNGNSIPQCGFGTYRMTPTVAGAAVEYAVHCGFRH
IDCAKAYDNQNAIGEALQRVISTGKLKREELFLTSKLWPTDQHPIHVEKACRETLAELRV
DYLDLYLIHWPVAWNHSPHFKTDDEKYPKDANGLPAVDGSVKLIDTWRAMCELVDKNLVR
SVGVSNCSENHINEVMSDGSLYAPVVNQIELHPALVQRDLLNFHGANQIVTAAYSPLGMP
SRFTHPDYKGLLYDASLQSISEYSGFSVARLLLNWNLDMHNVVIVRSTNKEHIRSNAKAS
LYALSDPVRMILDRFQERAGTVRTINPTDFTRGGGSFFD
>akr|TcruziSylvioX10-1|mas|21242214|21243008
MKCNYSCVTLHNSAQMPQLGLGVWRAQDGAETANAVRWAIEAGYRHIDTAYFYNNEKGVG
QGIRESGVPREEVWVTTKVWNSDQGYEKTLAAFERSRELLGLEYIDLYLIHWPGKKKFVD
TWKALEKLYEEKKVRAIGVSNFEPHHLTELFKSCKIRPMVNQVELHPLFQQRALREFCKQ
HNIAVTAWSPLGSGDEAGILKNHVLGEIAKKHNKSPAQVVIRWDIQHGIVTIPKSTNKGR
IQENFNVWDFKLTEEEMRQIDELNED
>akr|TcruziSylvioX10-1|menos|7294355|7293393
MVRVIKGEGKGGGALPLLESSGGMRIPHMGIGTYELYGDESRIAVLAALRLGFRLVDTAA
GYHNEEHVGAAIQESGVQREELFVVVKIAPKAMASEELVEKGIRESVRKLRIAYADCVLI
HWPGCGGLKPEEAEGHRAARHRCWKVMEALKKEGIIRHLGVSNFAPRHFPHLVGNAAEEA
HLFDAANPCRPVINQIELHPLCVQQEVCDFCRERDIILQQYSPLAQGHAKLVEHPVLCAI
VKDLFPGYTVQDVLLMWGLSQGFCVVVRSRSKEHLAQNWAAAKAFFDEGLLSESQKEQLK
NLRESMRVVEDHHFCWYSEHID
>akr|TcruziTulacl2|mas|31526452|31527414
MVRVIKGKGKGGGALPLLESSGGMRIPHMGVGTYELYGDESRIAVLAALRLGFRLVDTAA
GYHNEEHVGAAIEESGVQREELFVVVKIAPKAMASEELVEKGIRESVRKLRIAYADCVLI
HWPGCGGLKPEEAEGHRAARHRCWKVMQALKKEGIIRHLGVSNFAPRHFPHLVGNASEEA
HLFDAANPCRPVINQIELHPLCVQQEACDFCRERDIILQQYSPLAQGHAKLVEHPVLCAI
VKDLFPGYTVQDVLLMWGLSQGFCVVVRSRSKEHLAQNWAAAKAFFDEGLLSESQKEQLK
NLRESMRVVEDHHFCWHSEHID
>akr|TcruziTulacl2|menos|39908046|39907204
MNCNYNCVTLHNSARMPQLGLGVWRAQDGAETANAVRWAIEAGYRHIDTACIYNNEKGVG
QGIRESGVPREEVWVTTKVWNSDQGYEKTLAAFERSRELLGLEYIDLYLIHWPGKKKFVD
TWKALEKLYEEKKVRAIGVSNFEPHHLTELFKSCKIRPMVNQVELHPLFQQRTLREFCKQ
HNIAITAWSPLGSGDRTGFLKNHVLGEIAKKHNKSPAQVVIRWDIQHGIVTIPKSTNKGR
IQENFNVWDFKLTEEEMRQIDELNEDKRIGGHPDNFFPGGEE
>akr|TevansiSTIB805|mas|8249437|8250450
MPGVNVMSYKPLGGPVLGVTRMLQMRNGYTIPQCGFGTYRMTPTEAGAAVEYAVQAGFRH
FDCAKAYCNQFAVGDGLRRAISSGRVKRDDLFVTSKLWPTDQHPENVEKACRETLEELKV
SYLDLYLIHWPVAWRHSPKFKTEEDKYPKHDSGLPAVDERVKLTDTWRAMCALVDKGLVR
SIGLSNCSEKHIAEVMGDGDLYAPVLNQIELHPALVQRDLLNVHRTKRMLTASYSPLGMP
SRFTSPGYKGLLTHEALLPLSEHSGFSVARLLLNWNLDMHNVVIVRSTRRDHIQSNAKAS
LYTLSDPVRMILDRFQDREGTVRTINPTNFIHSGESFFS
>akr|TevansiSTIB805|mas|13728614|13729438
MALTQSLKLSNGVMMPVLGFGMWKLQDGNEAETATMWAIKSGYRHIDTAAIYKNEESAGR
AIASCGVPREELFVTTKLWNSDQGYESTLSAFEKSIKKLGLEYVDLYLIHWPGKDKFIDT
WKAFEKLYADKKVRAIGVSNFHEHHIEELLKHCKVAPMVNQIELHPLLNQKALCEYCKSK
NIAVTAWSPLGQGHLVEDARLKAIGGKYGKTAAQVMLRWEIQAGVITIPKSGNEARIKEN
GNIFDFELTAEDIQVIDGMNAGHRYGPDPEVFMNDF
>akr|TevansiSTIB805|mas|13899715|13900647
MDRIPYLVSSGGMQIPHMGIGTYELRGKECEEAVLSALKLGFRLIDTAAGYRNEEYVGAA
IRASGVPRFELFILVKIAPKVTRTEEAVETCIRESVRKLCIDYADCVLIHWPGCGGRMPH
ETEEHKAARRRCWKVMTVLQQEGIVRHLGVSNFAGRHFAALSEDGSEATLFAEGKVNKPV
VNQIELHPLCVQKDVCDYCREHGIILQQYSPLGQCNAKLIEHPALCSVVKDTFSGFSVHD
VLLLWGLSQGFCVIVRSKSKKHIERNWEVAKSFFSEGALTKVHLERLRDLRELMKVEGTE
DHHFCWHSNTID
>akr|LdonovaniBHU1220|menos|22355249|22354401
MAGVGKAMVTLSNGVQMPQLGLGVWQSPAGEVTANAVKWALCAGYRHIDTAAIYKNEESV
GAGLRASGVPREDVFITTKLWNTEQGYESTLAAFEESRQKLGVDYIDLYLIHWPRGKDIV
SKEGKKYLDSWRAFEQLYKDKKVRAIGVSNFHIHHLEDVLAMCTVTPMVNQVELHPLNNQ
AELRAFCDAKQIKVEAWSPLGQGKLLSNPILAAIGAKYNKTAAQVILRWNIQKNLITIPK
SVHKERIEENADVFNFELGAEDVMSIDALNTNSRYGPDPDEAQF
>akr|LdonovaniBPK282A1|menos|8016768|8015920
MAGVGKAMVTLSNGVQMPQLGLGVWQSPAGEVTANAVKWALCAGYRHIDTAAIYKNEESV
GAGLRASGVPREDVFITTKLWNTEQGYESTLAAFEESRQKLGVDYIDLYLIHWPRGKDIV
SKEGKKYLDSWRAFEQLYKDKKVRAIGVSNFHIHHLEDVLAMCTVTPMVNQVELHPLNNQ
AELRAFCDAKQIKVEAWSPLGQGKLLSNPILAAIGAKYNKTAAQVILRWNIQKNLITIPK
SVHKERIEENADVFNFELGAEDVMSIDALNTNSRYGPDPDEAQF
>akr|LinfantumJPCM5|menos|5130625|5129777
MADVGKAMVTLSNGVQMPQLGLGVWQSPAGEVTANAVKWALCAGYRHIDTAAIYKNEESV
GAGLRASGVPREDVFITTKLWNTEQGYESTLAAFEESRQKLGVDYIDLYLIHWPRGKDIV
SKEGKKYLDSWRAFEQLYKDKKVRAIGVSNFHIHHLEDVLAMCTVTPMVNQVELHPLNNQ
AELRAFCDAKQIKVEAWSPLGQGKLLSNPILAAIGAKYNKTAAQVILRWNIQKNLITIPK
SVHKERIEENADVFNFELGAEDVMRIDALNTNSRYGPDPDEAQF
>akr|LtarentolaeParrotTarII|menos|28575835|28574981
MATRRVVRLPDGTAVPALGQGLWMMGDSPANRASELAALRAGMEAGMTLIDTAEMYGNGR
SERLVAEAIKGMPRERLFIISKVLPTNASRANIFRSCDTSLQNIGTDYLDLYLLHWRGSV
PLSETVTCMEELVKSGKIRRWGVSNFDVDDMKELWRVPNGNKCAVNQVLYHLGSRGIEFD
LLPWLREHNVPVMAYCPIAQAGELKSELYKSIAVQNVAARHSATVTQVLLAFVLRSGHVI
AIPRSSNSAHTKENAAADSIELTEADVAELDAAFPAPKHKKHLDII
>akr|LtropicaL590|menos|469825|469013
MVTLSNGVEMPQFGLGVWQSPAGEVTENAVKWALCAGYRHIDTAAIYKNEESVGAGLRAS
GVPREDVFITTKLWNTEQGYESTLAAFEESRQKLGVDYIDLYLIHWPRGKDILSKEGKKY
LDSWRAFEQLYKEKKVRAIGVSNFHIHHLEDVLAMCTVTPMVNQVELHPLNNQAELRAFC
DAKQIKVEAWSPLGQGKLLSNPILAAIGAKYNKTAAQVILRWNIQKNLITIPKSVHKERI
EENADIFNFELGAEDVMSIDALNTNSRYGPDP
>akr|Cfasciculata|menos|21874236|21873139
MSARLPVLKHGIPPIGIGTYELRGGDCVRAVCTALQLGYRLIDTAAVYRNEELVGQAIET
SGVPRSELFIVVKIAMKTMGSDEALETGVRESVRKLRIGYANCVLVHWPGCGGLKPGDAA
GHQAARKRCWRVMQSLQRQGVLIHLGVSNFLPCHFADLECFDDSPDLASLRSASWIRPVL
NQIELHPLCVQRDVEQYCRTRFGMVLQQYSPLGKGDARLLHHPRLLEVHAKYFGANPARV
SASSMAVDSEAASTYSVADLLIMWGLSQGYSTLVRSHRPEHLKANLAAAVDYFASVAAAA
AAVDAVGGGGGSTDASDREAGVSSSATRTRPLLTPEQIVVIRDLRHHMGMNDTDEDMHLC
WYSSEIA
>akr|Cfasciculata|menos|29109368|29108277
MTTQLPALKHGIPPIGIGTYELRGDDCVRAVCTALQLGYRLIDTAAVYRNEELVGQAIET
SGVPRSELFIVVKIAMKTMGSDEALETGVRESVRKLRIGYANCVLVHWPGCGGLKPGDAA
GHQAARKRCWRVMQSLQRQGVLIHLGVSNFLPSHFAELECFDDSPDLASLRSASWIRPVL
NQIELHPLCVQRDVEQYCRTRFGMVLQQYSPLGKGDACLLQHPRLLEVHAKYFGANPARV
SASSVTVDSEAASTYSVPDLLIMWGLSQGYSTLVRSHRPEHLKVNLAAAVDYFASIAAAA
AAGGGGGGGGTDASYKEAGVSSAATRTRPLLTPEQIAVIRDLRHHMGMNDADEDTHLCWY
SSEIA
>akr|CfasciculataCfCl|mas|27234384|27235481
MSARLPVLKHGIPPIGIGTYELRGGDCVRAVCTALQLGYRLIDTAAVYRNEELVGQAIET
SGVPRSELFIVVKIAMKTMGSDEALETGVRESVRKLRIGYANCVLVHWPGCGGLKPGDAA
GHQAARKRCWRVMQSLQRQGVLIHLGVSNFLPCHFADLECFDDSPDLASLRSASWIRPVL
NQIELHPLCVQRDVEQYCRTRFGMVLQQYSPLGKGDARLLHHPRLLEVHAKYFGANPARV
SASSMAVDSEAASTYSVADLLIMWGLSQGYSTLVRSHRPEHLKANLAAAVDYFASVAAAA
AAVDAVGGGGGSTDASDREAGVSSSATRTRPLLTPEQIVVIRDLRHHMGMNDTDEDMHLC
WYSSEIA
>akr|EmonterogeiiLV88|menos|18631101|18629860
MRTATMTTKTAAEVVAPPVLSFGVPPIGIGTYELRGDACVNAVRSALQMGYRLVDTAAVY
RNEELVGEGIASSGVPRADLFIVVKIAMQNMGSDAAVRQGIVDSLRKLRIEYADCVLMHW
PGCSGIKSQDAAGQHAARARCWRVMHELQAEGKIRYCGVSNFLPRHFKDLNCFSDDEGEG
EGDAAVLGGAGHHTFSERKHKEEGAVSGNVRSICGDSSSSPLPSSTSQPYLLPILNQIEL
HPLCIQQDVDRYCRGRHGMILQQYSPLGKGDARLLQHPRLLEVHARYFLDQRNKYQASPS
APTASPEASSSYSVVDLILMWGLAQGYCTLVRSHRSDHLRANLQACFDYFASVQALAKRA
SGGDSSEMNEFSTSDGFSRALLTAEQLDVIQHLRAHMGVEGDAELHLCWYSSEVA
>akr|TcruziCLBrenerEsmeraldo-like|mas|30978944|30979687
MRSGGQLRQATATLIRHTFYNNERGVGQGIRESGVPREEVWVTTKVWNSDQGYEKTLAAF
ERSRELLGLEYIDLYLIHWPGKKKFVDTWKALEKLYEEKKVRAIGVSNFEPHHLTELFQS
CKIRPMVNQVELHPLFQQRTLREFCKQHNIAITAWSPLGSGDRTGFLKNHVLGEIAKKHN
KSPAQVVIRWDIQHGIVTIPKSANKGRIQENFNVWDFKLTEEDMRQIDELNEDKRFGGHP
DNFFPDGEE
>akr|LaethiopicaL147|menos|1809160|1807922
MTATTAAAASFLPSLPFGVPPIGIGTYELRGDACVSAVRAALQMGYRLIDTAAAYRNEEL
VGEGIISSGAPRADLFIVVKIAMKSMGADETVRQGILDSIRKLRIDYADCVLIHWPGCGG
LKPQDASGHQAARARCWRIMHELQALGKVRYCGVSNFLPRHFKELNCFHDDDGGRSEDEA
VAAAAQPHASIKGESNADVEAHRHCGNMSSVSSPSSSEAWPASASSHPFLPPILNQIELH
PLCIQRDVDTYCRGRHGMLLQQYSPLGKGDARLLQHPRLLEVHARYFSNQSAGNHVSAPP
QAASPEAVKSYSLEDMILMWGFAQGYCTLVRSHRPDHLRANLDAARDYFASVEAVAKGAG
NGGGGGGEASRASAGTARAPLTAEQLDVIRHLRAHIGVEGNQDMHLCWCSSQIA
>akr|LtarentolaeParrotTarII|mas|14335237|14336466
MTTTTAASAGVLPSLSFGMPPIGIGTYELRGDACVTAVRAALQMGYRLIDTAAAYRNEEL
VGEGIASSGVPRADVFVVVKIAMKSMGADETVRQGILDSIRKLRIDYADCVLLHWPGCGG
LKPQDASGHQAARARCWRILHELQALGKVRYCGVSNFLPRHFKELNCFNDCDVECTEDEV
IASVAQPHTSIKDDRNEEVDGHRYGSNRISASSSPSCGAWPLSASTRLPVQPILNQIELH
PLCIQHEVDMYCRSRHGMLLQQYSPLGKGDPRLLKHPRLLEVHARYFSQHSNVSPGSDTA
LVAPPEAVKSYSFEDMILMWGLAQGYCTLVRSHRPEHLRANLDAARDYFASVEAVAKGAG
SGGADAPRRSDGTARALLTEVQLDVIQHLRAHIGVEGNEDIHLCWYSSQIA
>akr|LtropicaL590|mas|9441862|9443100
MTTTTAAAASFLPSLPFGVPPIGIGTYELRGDACVSAVRDALQMGYRLIDTAAAYRNEEL
VGEGIISSGVPRADLFIVVKIAMKSMGADETVRQGILDSIRKLRIDYADCVLMHWPGCGG
LKPQDASGHQAARARCWRIMHELQALGKVRYCGVSNFLPRHFKELNCFHDDDGGRSEDEA
VAAAAQPHASIKGESNADVEAHRHCGNMSSVSSPSSSEAWPDSASSHPLLPPILNQIELH
PLCIQRDVDTYCRGRHGMLLQQYSPLGKGDARLLQHPRLLEVHARYFSNQSAGNHVSAPP
QAASPEAVKSYSLEDMILMWGFAQGYCTLVRSHRPDHLRANLDAARDYFASVEAVATGAG
NGGGGGGEASRASAGTTRAPLTAEQLDVIRHLRAHIGVEGDQDMHLCWCSSQIA
>akr|Cfasciculata|mas|11350891|11351772
MSTPVSVPRRELGKSGLFVSQIGFGCMGLSFGIGSAADRDDKRSIQLIREAFQCGINFFD
TAQCYGPHINEELLGEAISTLPRDQLVIATKCGIYFNESKMTADSRPETLRDAIEGSLKR
LRTDYVDLYYIHRIDPTIPIEDVARTMLQFKAEGKIRHWGVSEASVATIRRAHAVFPLTA
VQSEYSLLFREPEQELLPTLRELGIGFVPFSPLGRGFLTATINADTKFDAADFRATNPRF
TKENMAKNLALVNVVKEMADRKGATPGQIALAWVTAQAPFIAPIPGTTKSERMKENIGST
AIHFTAEELADFTKKVDAINIEGDRYLPGQAAMIDRSK
>akr|CfasciculataCfCl|menos|24726324|24725359
MAQTNIMGFRPVGGFVPGITRQMPFHNGLAIPQLGFGTYRMTAEAATDAIPFAVSCGYRH
FDCAKAYNNEAAVGAALAQTMRSRRLRREDMFLTSKLWPTDQHPDHVEAACRSTLEALRV
DYLDLYLVHWPVCMRHTAAWTTEEDKYPCDADGRPAIDASVTLLDTWRAMNSLVDKGLVK
SIGLANCTPAHINALVSGAAEAELSHMPVLNQVEMHPGLVDGNLVACHGAHRMLTSAYCP
LGMPTRFTPPDFKPLIEDDVLRLMSEFTGYSPARILLNWSLDRNNVVIVKSTNKDHIKSN
AKAARFTLEDRARVVLDSYRLASRSFRVMNPTHFTANRSPFFADEDVRLRREIAARGVGE
MEK
>akr|CfasciculataCfCl|menos|32908439|32907774
MPGVSDTYVTLHNGVRMPQLGLSVGQLAADETTENAVKWALEAGYRHIDTAAHSGNEACV
GRAIRESGVLREDVFIVTKVWNTDQGYESTLKAFEISRKKLGLDYIDLYLIHWPQSQNTI
AKDGQMYLDTWRAFEKLYADKKVRAIGVCNFKQHHLEDLLQMCTVASMINQVELHPLNTE
PDLRRFCAAHKILVEAWSPLGLRKCAGNAVLMALANKYGKTLNQVILRWDIQRGIVTIPM
SMTNRERIALNANIFDFQLSDAELSEIDALNSNTRNCPDPDEFDC
>akr|LarabicaLEM1108|mas|28233144|28234277
MGVPRNRPFVLVPSAAWFSLIRYTSRWPRCSPLFFFHVGPHRLYHFPLPFLLCTRAGTRT
RARKSAMTTTTAAAASFLPSLPFGVPPIGIGTYELRGDACVSAVRAALQMGYRLIDTAAA
YRNEELVGEGISSSGVPRADLFIVVKIAMKSMSADEAVRQGILDSIRKLRIDYADCVLMH
WPGCGGLKPQDASGHQAARARCWRIMHELQALGKVRYCGVSNFLPRHFKELNCFHDDGGG
RSEDEAVAAAAQPHASIMGKRNADVEAHRHCGNMSSASSPSSSEAWPASASSHPLLPPIL
NQIELHPLCVQREVDTYCRGRHGMLLQQYSPLGKGDARLLQHPRLLEVHARYFSNQSAGN
HVSAPPQAASPEAVESYSLEDMILMWGFAQGYCTLVRSHRPDHLRANLDAAHDYFASVEA
FAKGASNGGGGGGEASRASAGTARALLTAEQLDVIRHLRAHIGVEGYQDMHLCWCSSQIA
>akr|LgerbilliLEM452|menos|25060318|25059185
MGVPHNRPFVPVPSAAWFSLIRYTSRWPRCSPLFFSHVGPHRLYHFPLPFLLCTRAGTRT
RARKSAMSTTTAAAASFLPSLPFGVPPIGIGTYELRGDACVSAVRAALQMGYRLIDTAAA
YRNEELVGEGISSSGVPRADLFIVVKIAMKSMGADEAVRQGILDSIRKLRIDYADCVLMH
WPGCGGLKPQDASGHQAARARCWRIMHELQALGKVRYCGVSNFLPRHFKELNCFHDDGGG
RSEDEAVAAAAQPHASIMGERNADVEAHRHCGNMSSASSPSSSEAWPASASSHPLLPPIL
NQIELHPLCIQREVDTYCRGRHGMLLQQYSPLGKGDARLLQHPRLLEVHARYFSNQSAGN
HVSAPPQAASPEAVKSYSLEDMILMWGFAQGYCTLVRSHRPDHLRANLDAARDYFASVEA
VAKGAGNGGGGGGEASRTSAGTARALLTAEQLDVIRHLRAHIGVEGNQDMHLCWCSSQIA
>akr|LspMARLEM2494|menos|21114238|21113336
MTGASAITDDCLQSLLFGVPPIGIGTYELRGDACVNAVQTALQMGYRLIDTAAAYRNEEL
VGEGISKSGVPRADLFIVVKIAMKNMGSDDAVRRGILDSLRKLRIDYADCVLMHWPGCGG
LQPQDAAGHQAARARCWRIMHELQAQGKVRYCGVSNFLPRHFKELNCFNDVDAARVGDEA
VAHLHASTEAGAGAGEASSACRHGGDSGGVSPPSPSASWTPAFAAPILNQIELHPLCIQR
GVDTYCRRLHGMLLQQYSPLGKGDARLLEHPRLLQVHAKYFPYESSSNDSSSSAPAASSA
AVKLYSVVDIILMWGLAQGYCTLVRSHKPAHLRANLDAARDYFASVKALGKGTGGGGGGG
ADKSRVSAGTARPLLTAEQIDVIRNLRTHIGEEDQRDMHFCWYSAQIA
>akr|LturanicaLEM423|menos|20672509|20671376
MGVPRNRPFAPVPSAAWFSLIRYTSRWPRCSPLFFSHVGPHRLYHFPLPFLLCTRAGTRT
RARKSAMTTTTAAAASFLPSLPFGVPPIGIGTYELRGDACVSAVRAALQMGYRLIDTAAA
YRNEELVGEGISSSGVPRADLFIVVKIAMKSMRADEAVRQGILDSIRKLRIDYADCVLMH
WPGCGGLKPQDASGHQAARARCWRIMHELQALGKVRYCGVSNFLPRHFKELNCFHDDGGG
RSGDEAVTAAAQPHASIMGERSADVEAHRHCGNMSSASSPSSSEAWPASASSHPLLPPIL
NQIELHPLCIQREVDTYCRGRHGMLLQQYSPLGKGDARLLQHPRLLEVHARYFLNQSAGN
HVSAPPQAASPEAVKSYSLVDMILMWGFAQGYCTLVRSHRPDHLRANLDAARDYFASVEA
VAKGAGNGGGGGGEASRASAGTARALLTAEQLDVIRHLRAHIGVEGNQDMHLCWCSSQIA
>akr|Cfasciculata|menos|17197578|17196568
MSGLLSIPRLELGRSGLFVSQIGFGCMGLSYSIGRPEDRDDKRSIQLIREAFQCGINFFD
TAEVYGPHINEELLGEAISTLPRDQLVIATKCGIYYRDGKSTADSRPETLRDAIEGSLKR
LRTDYVDLYYIHRIDPTVPIEDVARTMLQFKAEGKIRHWGVSEASVATIRRAHAVFPLTA
VQSEYSLLFREPEQELLPTLRELGIGFVPFSPLGHGFLTATINADTKFDAADFRATNPRF
TKENMAKNLALVNVVKEMADRKGATPSQIALAWVTAQAPFIAPIPGTTKSERMKENIGST
AIHFTAEELADFTKKVDAINIEGDRFLPGQAAMLDRSK
>akr|CfasciculataCfCl|menos|37666283|37665438
MSAATGHSSVVLHNQVRMPQLGLGVWKAAGGAQTYDNVRCALEAGYRLIDTASLYGNEAD
VGRAVRDSGIPRDEVFITTKLWNADHGYQQAMDAQDRSLAALGLDYVDLYLIHWPGPEPS
FLETWRALECLLEKGKTRAIGLSNFDEEQTQAVLDHCTVRPMVNQIEVHPMAQRAALRSL
CAEAGIVVEASRPLCRGEALKLPALQSIAEKHHRTVAQVLLRWNRQLGMVAIPKSNHAAR
IRENFAIDDFALDAEDMAAIAALEEGRLFGNDSKTFFPLEYNA
>akr|Lbraziliensis|mas|18972200|18973309
MSANVLAYRPLGGPVSAITYRIAMRDGHTIPQLGFGTYRMPASEATDAVAFALSCGYRHV
DCAKAYGNEAAVGAALAQALRDRRTRREDLFVTSKLWPTDQHPDHVEAACRATLAALRLD
YLDLYLIHWPVCLRHTPHWTTDEDRYPRHPDGTPAIDTTVTLLDTWTAMSRLVDCGLVKS
IGLANCTTSHVNDLARAAAAAELPHLPVLNQVEHHPGIVDGDLVGCLGFHDMLVAAYCPL
GMPTRDTPPGFQSLLDDPVVQSLGEFSGFSPARILLNWSVDRSNVVIVKSTNREHIKSNA
KAARFALDDRTRLVLDNYHLLVRNFRVMNPTHFSADGTTPFFAAEDERLQRDIDARRLKT
GSTTAPPTPPS
>akr|Lbraziliensis|menos|24505741|24504905
MTGKCAYVTLSNGVQVPQLGIGTWEAKDGSEVVQNIKWAVSAGYRHIDTAHFYRNEKGVG
QGISECGVPRSDIFVTTKLWNYDHGYDNALAAFEQSRQALGVEYVDLYLIHWPGPNRSYI
STWRAFEKLYEMKKVRAIGVSNFEPHHLDDLLANCKVPPMVNQVEMHPHFQQKALRAYCA
EKNIALTAWRPLGKGALLTEPKLAELAEKHKKSAAQVIIRWFVQLGVIVIPKSSHEEHIR
QNFDVFDFELSQEDMQALESMDKNSRIGFNPESFFPTERN
>akr|LbraziliensisM2903|mas|5208638|5209474
MTGKCAYVTLSNGVQVPQLGIGTWEAKDGSEVVQNIKWAVSAGYRHIDTAHFYRNEKGVG
QGISECGVPRSDIFVTTKLWNYDHGYDNALAAFEQSRQALGVEYVDLYLIHWPGPNRSYI
STWRAFEKLYEMKKVRAIGVSNFEPHHLDDLLANCKVPPMVNQVEMHPHFQQKALRAYCA
EKNIALTAWRPLGKGALLTEPKLAELAEKHKKSAAQVIIRWFVQLGVIVIPKSSHEEHIR
QNFDVFDFELSQEDMQALESMDKNSRIGFNPESFFPTERN
>akr|LbraziliensisM2903|menos|31256597|31255488
MSANVLAYRPLGGPVSAITYRIAMRDGHTIPQLGFGTYRMPASEATDAVAFALSCGYRHV
DCAKAYGNEAAVGAALAQALRDRRTRREDLFVTSKLWPTDQHPDHVEAACRATLAALRLD
YLDLYLIHWPVCLRHTPHWTTDEDRYPRHPDGTPAIDTTVTLLDTWTAMSRLVDCGLVKS
IGLANCTTSHVNDLARAAAAAELPHLPVLNQVEHHPGIVDGDLVGCLGFHDMLVAAYCPL
GMPTRDTPPGFQSLLDDPVVQSLGEFSGFSPARILLNWSVDRSNVVIVKSTNREHIKSNA
KAARFALDDRTRLVLDNYHLLVRNFRVMNPTHFSADGTTPFFAAEDERLQRDIDARRLKT
GSTTAPPTPPS
>akr|LbraziliensisMHOMBR75M2903|mas|30542827|30543936
MSANVLAYRPLGGPVSAITYRIAMRDGHTIPQLGFGTYRMPASEATDAVAFALSCGYRHV
DCAKAYGNEAAVGAALAQALRDRRTRREDLFVTSKLWPTDQHPDHVEAACRATLAALRLD
YLDLYLIHWPVCLRHTPHWTTDEDRYPRHPDGTPAIDTTVTLLDTWTAMSRLVDCGLVKS
IGLANCTTSHVNDLARAAAAAELPHLPVLNQVEHHPGIVDGDLVGCLGFHDMLVAAYCPL
GMPTRDTPPGFQSLLDDPVVQSLGEFSGFSPARILLNWSVDRSNVVIVKSTNREHIKSNA
KAARFALDDRTRLVLDNYHLLVRNFRVMNPTHFSADGTTPFFAAEDERLQRDIDARRLKT
GSTTAPPTPPS
>akr|LbraziliensisMHOMBR75M2903|menos|9789291|9788455
MTGKCAYVTLSNGVQVPQLGIGTWEAKDGSEVVQNIKWAVSAGYRHIDTAHFYRNEKGVG
QGISECGVPRSDIFVTTKLWNYDHGYDNALAAFEQSRQALGVEYVDLYLIHWPGPNRSYI
STWRAFEKLYEMKKVRAIGVSNFEPHHLDDLLANCKVPPMVNQVEMHPHFQQKALRAYCA
EKNIALTAWRPLGKGALLTEPKLAELAEKHKKSAAQVIIRWFVQLGVIVIPKSSHEEHIR
QNFDVFDFELSQEDMQALESMDKNSRIGFNPESFFPTERN
>akr|LbraziliensisMHOMBR75M2904|mas|24109499|24110608
MSANVLAYRPLGGPVSAITYRIAMRDGHTIPQLGFGTYRMPASEATDAVAFALSCGYRHV
DCAKAYGNEAAVGAALAQALRDRRTRREDLFVTSKLWPTDQHPDHVEAACRATLAALRLD
YLDLYLIHWPVCLRHTPHWTTDEDRYPRHPDGTPAIDTTVTLLDTWTAMSRLVDCGLVKS
IGLANCTTSHVNDLARAAAAAELPHLPVLNQVEHHPGIVDGDLVGCLGFHDMLVAAYCPL
GMPTRDTPPGFQSLLDDPVVQSLGEFSGFSPARILLNWSVDRSNVVIVKSTNREHIKSNA
KAARFALDDRTRLVLDNYHLLVRNFRVMNPTHFSADGTTPFFAAEDERLQRDIDARRLKT
GSTTAPPTPPS
>akr|LbraziliensisMHOMBR75M2904|menos|16269975|16269139
MTGKCAYVTLSNGVQVPQLGIGTWEAKDGSEVVQNIKWAVSAGYRHIDTAHFYRNEKGVG
QGISECGVPRSDIFVTTKLWNYDHGYDNALAAFEQSRQALGVEYVDLYLIHWPGPNRSYI
STWRAFEKLYEMKKVRAIGVSNFEPHHLDDLLANCKVPPMVNQVEMHPHFQQKALRAYCA
EKNIALTAWRPLGKGALLTEPKLAELAEKHKKSAAQVIIRWFVQLGVIVIPKSSHEEHIR
QNFDVFDFELSQEDMQALESMDKNSRIGFNPESFFPTERN
>akr|LdonovaniBHU1220|menos|22671919|22671065
MAARRVVRLPDGTAAPALGQGVWMMGEKPENRTRELAALRAGMEAGMTLIDTAEMYGNGR
SERLVAEAIKETPRERLFIVSKVLPTNASRATIFRSCDASLQNIGTDYLDLYLLHWRGRV
PLPETVTCMEELVKSGKIRRWGVSNFDVDDMKELWRVPGGDKCAVNQVLYHLGSRGIEYD
LLPWLREHNVPVMAYCPIAQAGELKSELYKSTVVQSVAARHNATVTQVLLAFVLRSGHVI
AIPRSSNPAHTKENAAADSIELTEVDMAQLDAAFPAPKHKTHLDIV
>akr|LdonovaniBPK282A1|menos|8333438|8332584
MAARRVVRLPDGTAAPALGQGVWMMGEKPENRTRELAALRAGMEAGMTLIDTAEMYGNGR
SERLVAEAIKETPRERLFIVSKVLPTNASRATIFRSCDASLQNIGTDYLDLYLLHWRGRV
PLPETVTCMEELVKSGKIRRWGVSNFDVDDMKELWRVPGGDKCAVNQVLYHLGSRGIEYD
LLPWLREHNVPVMAYCPIAQAGELKSELYKSTVVQSVAARHNATVTQVLLAFVLRSGHVI
AIPRSSNPAHTKENAAADSIELTEVDMAQLDAAFPAPKHKTHLDIV
>akr|LinfantumJPCM5|menos|5445379|5444525
MAARRVVRLPDGTAAPALGQGVWMMGEKPENRTRELAALRAGMEAGMTLIDTAEMYGNGR
SERLVAEAIKETPRERLFIVSKVLPTNASRATIFRSCDASLQNIGTDYLDLYLLHWRGRV
PLPETVTCMEELVKSGKIRRWGVSNFDVDDMKELWRVPGGDKCAVNQVLYHLGSRGIEYD
LLPWLREHNVPVMAYCPIAQAGELKSELYKSTVVQSVAARHNATVTQVLLAFVLRSGHVI
AIPRSSNPAHTKENAAADSIELTEVDMAQLDAAFPAPKHKTHLDIV
>akr|LtarentolaeParrotTarII|menos|28857755|28856919
MTGMCTYVTLSNGVQVPQLGIGTAGAKDSHEVVQNIKWAVNAGYRHIDTAHLYKNENCIG
QGIRECGVPRSEIFVTTKLWNYDHGYDSALAAFEQSRQALGVEYVDLYLIHWPGPNRSYI
ETWRAFEKLYEMKKVRAIGVSNFQQHHLEDLLANCKVPPMVNQVEMHPHFQQKALRAYCT
EKNIVVTAWRSLGKGSLLTEPQLMEVAEKHKKSTAQVIIRWLIQLGIIVIPKSSHEGRIK
QNFDVFDFELSSEDMRKLESMDKNSRIGANPDTFFPTERN
>akr|TcruziCLBrener|mas|4011510|4012796
MNCNYSCVTLHNSVRMPQLGLGVWRAQDGAETANAVRWAIEAGYRHIDTAYIYSNERGVG
QGIRESGVPREEVWVTTKVWNSDQGYEKTLAAFERSRELLGLEYIDLYLIHWPGKKKFVD
TWKALEKLYEEKKVRAIGVSNFEPHHLTELFKSCKIRPMVNQVELHPLFQQRTLREFCKQ
HNIAITAWSPLGSGEEAGILKNHVLGEIAKKHNKSPAQVVIRWDIQHGIVTIPKSTNKGR
IQEFLQLRLGLEVAEDGLRAASGPYLHAVCKLRAREEANACGVQFDHAPTLNAAARLAHT
GKGALVTHSGLELHHLPAGPQPTQRGINEYMPAKRRGRKSERTPPQKQQQAKYRKAKKKK
KKKKSATPACKSTWREKNNNQKIPPNKQKMHGNSLGDVASLTSTFTSQGHERSFASPLSL
PPAALPRSFR
>akr|TcruziEsmeraldo|menos|11967312|11966350
MVRVIKGEGKGGGALPLLESSGGMRIPHMGIGTYELYGDESRIAVLAALRLGFRLVDTAA
GYHNEEHVGAAIEESGVQREELFVVVKIAPKAMASEELVEKGIRESVRKLRIAYADCVLI
HWPGCGGLKPEEAEGHRAARHRCWKVMQALKKEGIIRHLGVSNFAPRHFPHLVGNAAEEA
HLFDAANPCRPVINQIELHPLCVQQEVCDFCRERDIILQQYSPLAQGHAKLVEHPVLCAI
VKDLFPGYTVQDVLLMWGLSQGFCVVVRSRSKEHLAQNWAAAKAFFNEGLLSESQKEQLK
NLRESMRVVEDHHFCWHSEHID
>Leishmania_braziliensis|ASM284v2|mas|12165633|12166742
MSANVLAYRPLGGPVSAITYRIAMRDGHTIPQLGFGTYRMPASEATDAVAFALSCGYRHV
DCAKAYGNEAAVGAALAQALRDRRTRREDLFVTSKLWPTDQHPDHVEAACRATLAALRLD
YLDLYLIHWPVCLRHTPHWTTDEDRYPRHPDGTPAIDTTVTLLDTWTAMSRLVDCGLVKS
IGLANCTTSHVNDLARAAAAAELPHLPVLNQVEHHPGIVDGDLVGCLGFHDMLVAAYCPL
GMPTRDTPPGFQSLLDDPVVQSLGEFSGFSPARILLNWSVDRSNVVIVKSTNREHIKSNA
KAARFALDDRTRLVLDNYHLLVRNFRVMNPTHFSADGTTPFFAAEDERLQRDIDARRLKT
GSTTAPPTPPS
>Leishmania_braziliensis|ASM284v2|menos|17989688|17988852
MTGKCAYVTLSNGVQVPQLGIGTWEAKDGSEVVQNIKWAVSAGYRHIDTAHFYRNEKGVG
QGISECGVPRSDIFVTTKLWNYDHGYDNALAAFEQSRQALGVEYVDLYLIHWPGPNRSYI
STWRAFEKLYEMKKVRAIGVSNFEPHHLDDLLANCKVPPMVNQVEMHPHFQQKALRAYCA
EKNIALTAWRPLGKGALLTEPKLAELAEKHKKSAAQVIIRWFVQLGVIVIPKSSHEEHIR
QNFDVFDFELSQEDMQALESMDKNSRIGFNPESFFPTERN
>Leishmania_infantum|ASM287v2|menos|18909971|18909117
MAARRVVRLPDGTAAPALGQGVWMMGEKPENRTRELAALRAGMEAGMTLIDTAEMYGNGR
SERLVAEAIKETPRERLFIVSKVLPTNASRATIFRSCDASLQNIGTDYLDLYLLHWRGRV
PLPETVTCMEELVKSGKIRRWGVSNFDVDDMKELWRVPGGDKCAVNQVLYHLGSRGIEYD
LLPWLREHNVPVMAYCPIAQAGELKSELYKSTVVQSVAARHNATVTQVLLAFVLRSGHVI
AIPRSSNPAHTKENAAADSIELTEVDMAQLDAAFPAPKHKTHLDIV
>Leishmania_amazonensis|LeiAma1.0|mas|3260790|3261626
MTGKCTHITLGNGVQVPQLGIGTWEAKDGNEVVQNIKWAIKAGYRHIDTAHYYKNENGVG
QGISECGVPRSDIFVTTKLWNYDHGYDGALAAFEQSRQALGVEYVDLYLIHWPGPNRSYI
ETWRAFEKLYEMKKVRAIGVSNFEPHHLDDLLANCTVPPMVNQVEMHPHFQQKALRAYCT
ENNIAVTAWRPLGKGALLTEPQLVELAEKHKRSAAQVIIRWLIQLGVIVIPKSSHEDRIK
QNFDVFDFELSPEDMRRIESMDKNSRIGFNPETFFPTERK
>Leishmania_amazonensis|LeiAma1.0|mas|4407163|4408275
MSANVLAYRPLAGPVIAITHRIAMRDSQTIPQLGFGTYRLPASEATDAVAFALSCGYRHV
DCAKAYGNEAAVGAALAQALRTRCTRREDLFVTSKLWPTDQHPDHVEAACRATLAALQLD
YLDLYLIHWPVCMRHTPHWTSDEDRYPRHRDGTPAIDTSVTLLDTWTAMNRLVDRGLVKS
IGLANCTTAHVNDLVKVAAEAKLAHLPVLNQVEHHPGIVDGDLIACLGSHDMLMAAYCPL
GMPTRDTPPGFQSLLDDPVLRSLSEFSGFSPARLLLNWSVDRNNVVIVKSANREHIKSNA
KAARFALDDRTRLMLDSYHLLVRNFRVMNPTHFSADGATPFFAAEDARLQREIDACRSTR
TGTTTAPPSPRS
>Leishmania_amazonensis|LeiAma1.0|mas|10138981|10140219
MATTTTATAASFLPSLAFGVPPIGIGTYELRGDACVSAVRAALQMGYRLIDTAAAYRNEE
LVGEGIISSGVPRADLFIVVKIAMKSMGADETVRQGILDSIRKLRIDYADCVLMHWPGCG
GLKPQDASGHQAARARCWRIMHELQALGKVRYCGVSNFLPRHFKELNCFHDGDGGRSEDE
AVAAAAQPHVSIKGKRSKEVDGHRHCGNVRSASSPSSSEAWPPSASSQLLLPPILNQIEL
HPLCIQRDVDTYCRGRHGMLLQQYSPLGKGDARLLQHPRLLEVHARYFSNQSDGNHVSAP
PQAASPEAVKSYSLEDMILMWGFAQGYCTLVRSHRPDHLRANLDAARDYFASVEAVAKGA
GNGRGGGDTSWASAGTTRALLTAEQLDVIRHLRAHIGVEGEQDMHLCWYSSQIP
>Leishmania_amazonensis|LeiAma1.0|menos|258814|257966
MAGVGKTTVTLSNGVEMPQFGLGVWQSPAGEATENAVKWALCAGYRHIDTAAIYKNEESV
GAGLRASGVPREDVFITTKLWNTEQGYESTLAAFEESRQKLGVDYIDLYLIHWPRGKEIL
LKEGKKYLDSWRAFEHLYKEKKVRAIGVSNFQIHHLEDVLAMCTVTPMVNQVELHPLNNQ
AELRAFCDAKQIKVEAWSPLGQGKLLSNPILAAVGEKYKKTAAQVILRWNIQKNLITIPK
SVHKERIEENANIFDFELSAEDVMSIDALNTNSRYGPDPDDAQF
>Leishmania_amazonensis|LeiAma1.0|menos|7353162|7352308
MATRRVVRLPDGAAAPALGQGVWMMGERPENRTRELAALRAGIEAGMTLIDTAEMYGNGR
SERLVAEAIKETPRERLFIVSKVLPTNASRANIFRSCDASLQNLGTDYLDLYLLHWRGRV
PLSETVTCMEELVKSGKIRRWGVSNFDVDDMKELWHVPGGDKCAANQVLYHLGSRGIEYE
LLPWLREHNVPVMAYCPIAQAGELKSELYKSTVVQNVAARHNATVTQVLLAFVLRSGHAI
AIPRSGNPAHTKENAAADSIELTEVDMAQLDAAFPAPKHKTHLDIV
>Leishmania_braziliensis|ASM284v2|mas|10520716|10521972
MQCTVGATPAAAAASGLPSLSFGVPPIGIGTYELRGDACVNAVRASLQMGYRLIDTAAAY
RNEELVGEGIASSGVPRADLFVVVKIAMKSMGADETVRQGVLDSIRKLRIGYIDCVLMHW
PGCGGLKPQDAAGNQAARARCWRIMHELQKQGKVRYCGVSNFLPRHFKELNCFNDSDDGQ
HTESEALAAAAQLRVLSTSERKEEDGVHRHYSGSSGGCPSSSSAPALPSTSSELCLPPIL
NQIELHPLCIQRDVDMYCRRLHGMLLQQYSPLGKGDVRLLQHPGLLKVHAQCFPSQCGGN
HASAPVPGASPEAAKSYSVVDMILMWGLAQGYCVLVRSHRLDHLRANLDAARDYFASVKA
VAKEMGNSGGGSADESMASASTARALLTAEQLNVIQHLRVHIGVEDDQDMHLCWYSSQIA
>Leishmania_braziliensis|ASM284v2|menos|17360681|17359833
MINVGKTAVTLSNGVNMPQFGLGVWQSPAGEATENAVKWALQAGYRHIDTAAIYKNEESV
GAGLRASGVPREEVFITTKLWNTEHGYESTLAAFEESRKRLGVQYIDLYLIHWPRGNAIL
LKEGKKYLDSWRAFEKLYAEKKVRAIGVSNFNIHHLEDVLAMCSVPPMVNQVELHPLNNQ
AELRAFCNAKGIKVEAWSPLGQGNLVTHPLLIAIGEKYKKTAAQVMLRWDIQHDLITIPK
SVHKDRVEENANIFDFELSAEDMANIDALNSNVRYGPNPDEAQF
>Leishmania_braziliensis|ASM284v2|menos|17677574|17676720
MATPRVVRLPDGTTAPALGQGVWMMGDNPAKRAVELAALRAGVAAGMTLIDTAEMYGNGR
SERLVAEAIKETPRESLFVVSKVLPQNASRANIFRCCDASLQNIGTDYLDLYLLHWRGAV
PLSETVTCLEELVKSGKIRRWGVSNFDVNDMEELWRVPGGDKCAVNQVLYHLGSRGIEYD
LIPWLTAHNVPVMAYCPIAQAGELKAELYKSAVVQSVAARHSATVAQVLLAFVLRSGHVI
AIPRSSNPAHTKENAEAGGIELTEEDMVELNAAFPAPKCKTPLDIV
>Leishmania_infantum|ASM287v2|mas|11771353|11773044
MGRGRARGYGRVTAVASRASCTLLPSYQAVWSVCPWRKCPALSIDGSVRCLVTWRRAARV
SAALQPPSRPLSQTSARPVMGPPLCLYVSAAQPPLRPVLSAAWFSLIRYTSRWPRCSPLF
FSHAGPHRLCHFPLPFLLCTRAGARTRARKSTMATTAVAAAGFLPSLSFGVPPIGIGTYE
LRGDACVSAVRAALQMGYRLIDTAAAYRNEELVGEGIISSGVPRADLFIVVKIAMKSMGT
DEAVRQGILDSIRKLRIDYADCVLMHWPGCGGLKPQDASGHQAARARCWRIMHELQALGK
VRYCGVSNFLPRHFKELNCFHDGDGGRSEDEAVAAAAQPHASIKGERNADVAAHRHCSNT
SSASSPSSSEAWPASASSHLLSPPILNQIELHPLCIQRDVETYCRRRHGMLLQQYSPLGK
GDARLLQHPRLLEVHARYFSNQSDGNHVPAPPQAASPEAVKPYSLEDMILMWGFAQGYCT
LVRSHRPDHLRANLDAARDYFASVEAVAKGAGNGGGGGEASQTSAGTARALLTAEQLNVI
RHLRAHIGVEGNQDMHLCWYSSQIA
>Leishmania_infantum|ASM287v2|mas|13438969|13440081
MSANVLAYRPLAGPVIAITHRIAMRDSRTIPQLGFGTYRLPASKATDAVAFALSCGYRHV
DCAKAYGNEAAVGAALAQALRTRCTRREDLFVTSKLWPTDQHPDHVEAACRATLAALQLD
YLDLYLIHWPVCMRHTPHWTSDEDRYPRHRDGTPAIDTSVTLLDTWTAMNRLVDCGLVKS
IGLANCTTAHVNDLVKAVAEAKLAHLPVLNQVEHHPGIVDGDLIGCLGSHDMLMAAYCPL
GMPTRDTPPGFQSLLDDPVLRSLSAFSGFSPARLLLNWNVDRHNVVIVKSANQEHIKSNA
KAARFALDDRTRLVLNNYHLLVRNFRVMNPTHFSADGATPFFAAEDARLQREIDAYRSTR
TGTTTTPPSPRS
>Leishmania_infantum|ASM287v2|menos|19204878|19204042
MTGKCTHVTLGNGVQVPQLGIGTWEAKNGNEVVQNIKWAINAGYRHIDTAHYYKNEKGVG
QGISECGVPRSDIFVTTKLWNYDHGYESALAAFEQSRQALGVEYVDLYLIHWPGPNRSYI
ETWRAFEKLYEMKKVRAIGVSNFEPHHLDDLLANCTVPPMVNQVEMHPHFQQKALRAYCA
EKNIAVTAWRPLGKGALLTEPQLVELAEKHKRSAAQVIIRWLIQLGVIAIPKSSHEERIK
QNFDVFDFELSPEDMRRLESMDKNSRIGPSPETFFPTECK
>Leishmania_mexicana|ASM23466v4|mas|13969284|13970522
MTTTTTAAAASFLPSLAFGVPPIGIGTYELRGDACVSAVRAALQMGYRLIDTAAAYRNEE
LVGEGIISSGVPRADLFIVVKIAMKSMGADETVRQGILDSIRKLRIDSADCVLMHWPGCG
GLKPQDASGHQAARARCWRIMHELQALGKVRYCGVSNFLPRHFKELNCFHDGDGGRSEDE
AVAAAAQPHVSIKGKRSKEVDGHRHCGNVRSASSPSSSEAWPPSASSQLLLPPILNQIEL
HPLCIQRDVDTYCRGRHGMLLQQYSPLGKGDARLLQHPRLLEVHAQYFSNQSDGNHVSAP
PQAASPEAVKSYSLEDMILMWGFAQGYCTLVRSHRPDHLRANLDAARDYFASVEAVAKGA
GNGRGGGDTSWASAGTTRALLTAEQLDVIRHLRAHIGVEGEQDMHLCWYSSQIP
>Leishmania_mexicana|ASM23466v4|mas|15623536|15624648
MSANVLAYRPLAGPVIAITHRIAMRDSQTIPQLGFGTYRLPASEATDAVAFALSCGYRHV
DCAKAYGNEAAVGAALAQALRTRCTRREDLFVTSKLWPTDQHPDHVEAACRATLAALQLD
YLDLYLIHWPVCMRHTPHWTSDEDRYPRHRDGTPAIDTSVTLLDTWTAMNRLVDRGLVKS
IGLANCTTAHVNDLVKVVAEAKLAHLPVLNQVEHHPGIVDGDLIACLGSHDMLMAAYCPL
GMPTRDTPPGFQSLLDDPVLRSLSEFSGFSPARLLLNWSVDRNNVVIVKSANREHIKSNA
KAARFALDDRTRLMLDSYHLLVRNFRVMNPTHFSADGATPFFAAEDARLQREIDACRSTR
TGTTTAPPSPRS
>Leishmania_mexicana|ASM23466v4|menos|19446709|19445861
MAGVGKTTVTLSNGVEMPQFGLGVWQSPAGEATENAVKWALCAGYRHIDTAAIYKNEESV
GAGLRASGVPREDVFITTKLWNTEQGYESTLAAFEESRQKLGVDYIDLYLIHWPRGKEIL
LKEGKKYLDSWRAFEHLYKEKKVRAIGVSNFQIHHLEDVLAMCTVTPMVNQVELHPLNNQ
AELRAFCDAKQIKVEAWSPLGQGKLLSNPILAAIGEKYKKTAAQVILRWNIQKNLITIPK
SVHKERIEENANIFDFELSAEDVMSIDALNTNSRYGPDPDDAQF
>Leishmania_mexicana|ASM23466v4|menos|19744939|19744085
MATRRVVRLPDGAAAPALGQGVWMMGEHPENRTRELAALRGGIEAGMTLIDTAEMYGNGR
SERLVAEAIKETPRERLFIVSKVLPTNASRANIFRSCDASLQNLGTDYLDLYLLHWRGRV
PLPETVTCMEELVKSGKIRRWGVSNFDVDDMKELWHVPGGDKCAANQVLYHLGSRGIEYE
LLPWLREHNVPVMAYCPIAQAGELKSELYKSTVVQNVAARHNATVTQVLLAFVLRSGHVI
AIPRSGNPAHTKENAAADSIELTEVDMAQLDAAFPAPKHKAHLDIV
>Leishmania_mexicana|ASM23466v4|menos|20029865|20029029
MTGKCTHVTLGNGVQVPQLGIGTWEAKDGNEVVQNIKWAIKAGYRHIDTAHYYKNENGVG
QGISECGVPRSDIFVTTKLWNYDHGYDGALAAFEQSRQALGVEYVDLYLIHWPGPNRSYI
ETWRAFEKLYEMKKVRAIGVSNFEPHHLDDLLANCTVPPMVNQVEMHPHFQQKALRAYCT
ENNIAVTAWRPLGKGALLTEPQLVELAEKHKRSAAQVIIRWLIQLDVIVIPKSSHEERIK
QNFDVFDFELSPEDMRRIESMDKNSRIGFNPETFFPTERK
>Leishmania_infantum|ASM287v2|menos|18595217|18594369
MADVGKAMVTLSNGVQMPQLGLGVWQSPAGEVTANAVKWALCAGYRHIDTAAIYKNEESV
GAGLRASGVPREDVFITTKLWNTEQGYESTLAAFEESRQKLGVDYIDLYLIHWPRGKDIV
SKEGKKYLDSWRAFEQLYKDKKVRAIGVSNFHIHHLEDVLAMCTVTPMVNQVELHPLNNQ
AELRAFCDAKQIKVEAWSPLGQGKLLSNPILAAIGAKYNKTAAQVILRWNIQKNLITIPK
SVHKERIEENADVFNFELGAEDVMRIDALNTNSRYGPDPDEAQF
