# Supplementary material for: New Insights into the Role of the Trypanosoma cruzi Aldo-Keto Reductase TcAKR
Source: Pathogens. 2023 Jan 5;12(1):85. doi: 10.3390/pathogens12010085 (PMC9860839; doi:10.3390/pathogens12010085)
Supplement: Supplementary file 1 [file pathogens-12-00085-s001.zip › Table_S1.txt]

seq1	akr|Cfasciculata|mas|36619986|36620813
seq2	akr|CfasciculataCfCl|menos|7830090|7829263
seq3	akr|CfasciculataCfCl|menos|32906794|32905946
seq4	akr|CfasciculataCfCl|menos|33314787|33313933
seq5	akr|CfasciculataCfCl|menos|38880971|38880144
seq6	akr|EmonterogeiiLV88|mas|11248849|11249676
seq7	akr|EmonterogeiiLV88|mas|12168748|12169806
seq8	akr|EmonterogeiiLV88|mas|28812710|28813564
seq9	akr|EmonterogeiiLV88|mas|29112174|29113022
seq10	akr|LaethiopicaL147|mas|26063655|26064488
seq11	akr|LaethiopicaL147|menos|16501320|16500508
seq12	akr|LarabicaLEM1108|mas|7625139|7626251
seq13	akr|LarabicaLEM1108|mas|27655555|27656388
seq14	akr|Lbraziliensis|mas|17327283|17328539
seq15	akr|Lbraziliensis|menos|23876734|23875886
seq16	akr|Lbraziliensis|menos|24193627|24192773
seq17	akr|LbraziliensisM2903|mas|13201546|13202802
seq18	akr|LbraziliensisM2903|mas|20518313|20519167
seq19	akr|LbraziliensisM2903|mas|20837611|20838459
seq20	akr|LbraziliensisMHOMBR75M2903|mas|5756815|5758071
seq21	akr|LbraziliensisMHOMBR75M2903|menos|21187894|21187046
seq22	akr|LbraziliensisMHOMBR75M2903|menos|21562267|21561413
seq23	akr|LbraziliensisMHOMBR75M2904|mas|18585968|18587224
seq24	akr|LbraziliensisMHOMBR75M2904|menos|3448530|3447682
seq25	akr|LbraziliensisMHOMBR75M2904|menos|3765423|3764569
seq26	akr|LdonovaniBHU1220|mas|15799964|15801658
seq27	akr|LdonovaniBHU1220|mas|17411008|17412120
seq28	akr|LdonovaniBHU1220|menos|22995277|22994441
seq29	akr|LdonovaniBPK282A1|mas|10456144|10457838
seq30	akr|LdonovaniBPK282A1|mas|26246218|26247330
seq31	akr|LdonovaniBPK282A1|menos|3660501|3659665
seq32	akr|LenriettiiLEM3045|mas|5106525|5107355
seq33	akr|LgerbilliLEM452|mas|20431070|20432182
seq34	akr|LgerbilliLEM452|mas|24087352|24088164
seq35	akr|LgerbilliLEM452|menos|6482883|6482050
seq36	akr|LinfantumJPCM5|mas|21179511|21180623
seq37	akr|LinfantumJPCM5|mas|24852811|24854502
seq38	akr|LinfantumJPCM5|menos|12380211|12379375
seq39	akr|LmajorFriedlin|mas|21921991|21923229
seq40	akr|LmajorFriedlin|mas|29822250|29823362
seq41	akr|LmajorFriedlin|menos|6189831|6188998
seq42	akr|LmajorFriedlin|menos|10663269|10662421
seq43	akr|LmajorFriedlin|menos|10978071|10977217
seq44	akr|LmajorLV39c5|mas|4364089|4364943
seq45	akr|LmajorLV39c5|mas|4673748|4674596
seq46	akr|LmajorLV39c5|mas|15593477|15594310
seq47	akr|LmajorLV39c5|mas|18083003|18084241
seq48	akr|LmajorLV39c5|mas|21823409|21824521
seq49	akr|LmajorSD75.1|mas|7434304|7435416
seq50	akr|LmajorSD75.1|mas|14486009|14487247
seq51	akr|LmajorSD75.1|menos|5065455|5064622
seq52	akr|LmajorSD75.1|menos|22798186|22797338
seq53	akr|LmajorSD75.1|menos|23107088|23106234
seq54	akr|LmexicanaMHOMGT2001U1103|mas|12352711|12353949
seq55	akr|LmexicanaMHOMGT2001U1103|mas|25012329|25013441
seq56	akr|LmexicanaMHOMGT2001U1103|menos|4612043|4611195
seq57	akr|LmexicanaMHOMGT2001U1103|menos|4910273|4909419
seq58	akr|LmexicanaMHOMGT2001U1103|menos|10619239|10618403
seq59	akr|LpanamensisMHOMCOL81L13|mas|384758|386017
seq60	akr|LpanamensisMHOMCOL81L13|mas|15280801|15281637
seq61	akr|LpanamensisMHOMCOL81L13|menos|13818930|13818082
seq62	akr|LpanamensisMHOMCOL81L13|menos|20182301|20181423
seq63	akr|LspMARLEM2494|mas|7338518|7339348
seq64	akr|LtarentolaeParrotTarII|mas|13900382|13901440
seq65	akr|LtarentolaeParrotTarII|menos|28291313|28290501
seq66	akr|LtropicaL590|mas|21123092|21123925
seq67	akr|LtropicaL590|mas|27364321|27365433
seq68	akr|LturanicaLEM423|mas|15027052|15027906
seq69	akr|LturanicaLEM423|mas|15358842|15359654
seq70	akr|LturanicaLEM423|mas|31276279|31277391
seq71	akr|LturanicaLEM423|menos|10506059|10505226
seq72	akr|TbruceigambienseDAL972|mas|2871462|2872475
seq73	akr|TbruceigambienseDAL972|mas|12887489|12888313
seq74	akr|TbruceigambienseDAL972|mas|13062072|13063004
seq75	akr|TbruceiLister427|mas|2482725|2483549
seq76	akr|TbruceiLister427|mas|2653939|2654871
seq77	akr|TbruceiLister427|mas|22178838|22179851
seq78	akr|TbruceiTREU927|mas|4942208|4943221
seq79	akr|TbruceiTREU927|mas|26361522|26362346
seq80	akr|TbruceiTREU927|mas|26532725|26533657
seq81	akr|TcongolenseIL3000|mas|8148761|8149774
seq82	akr|TcongolenseIL3000|mas|15811070|15811894
seq83	akr|TcongolenseIL3000|mas|15998856|15999785
seq84	akr|TcruziCLBrenerEsmeraldo-like|mas|11698725|11699738
seq85	akr|TcruziCLBrenerNon-Esmeraldo-like|mas|4089006|4089848
seq86	akr|TcruziCLBrenerNon-Esmeraldo-like|menos|8409665|8408703
seq87	akr|TcruziDm28c|mas|16812026|16813039
seq88	akr|TcruziDm28c|menos|936716|935874
seq89	akr|TcruziDm28c|menos|1590629|1589667
seq90	akr|TcruziEsmeraldo|menos|1922194|1921181
seq91	akr|TcruziEsmeraldo|menos|20043610|20042768
seq92	akr|TcruziJRcl4|menos|10757645|10756632
seq93	akr|TcruziJRcl4|menos|18011613|18010651
seq94	akr|TcruzimarinkelleiB7|mas|28501120|28501962
seq95	akr|TcruzimarinkelleiB7|mas|28515799|28516641
seq96	akr|TcruzimarinkelleiB7|mas|36372869|36373882
seq97	akr|TcruzimarinkelleiB7|menos|3236260|3234842
seq98	akr|TcruziSylvioX10-1|mas|12882572|12883585
seq99	akr|TcruziSylvioX10-1|mas|21242214|21243008
seq100	akr|TcruziSylvioX10-1|menos|7294355|7293393
seq101	akr|TcruziTulacl2|mas|31526452|31527414
seq102	akr|TcruziTulacl2|menos|39908046|39907204
seq103	akr|TevansiSTIB805|mas|8249437|8250450
seq104	akr|TevansiSTIB805|mas|13728614|13729438
seq105	akr|TevansiSTIB805|mas|13899715|13900647
seq106	akr|LdonovaniBHU1220|menos|22355249|22354401
seq107	akr|LdonovaniBPK282A1|menos|8016768|8015920
seq108	akr|LinfantumJPCM5|menos|5130625|5129777
seq109	akr|LtarentolaeParrotTarII|menos|28575835|28574981
seq110	akr|LtropicaL590|menos|469825|469013
seq111	akr|Cfasciculata|menos|21874236|21873139
seq112	akr|Cfasciculata|menos|29109368|29108277
seq113	akr|CfasciculataCfCl|mas|27234384|27235481
seq114	akr|EmonterogeiiLV88|menos|18631101|18629860
seq115	akr|TcruziCLBrenerEsmeraldo-like|mas|30978944|30979687
seq116	akr|LaethiopicaL147|menos|1809160|1807922
seq117	akr|LtarentolaeParrotTarII|mas|14335237|14336466
seq118	akr|LtropicaL590|mas|9441862|9443100
seq119	akr|Cfasciculata|mas|11350891|11351772
seq120	akr|CfasciculataCfCl|menos|24726324|24725359
seq121	akr|CfasciculataCfCl|menos|32908439|32907774
seq122	akr|LarabicaLEM1108|mas|28233144|28234277
seq123	akr|LgerbilliLEM452|menos|25060318|25059185
seq124	akr|LspMARLEM2494|menos|21114238|21113336
seq125	akr|LturanicaLEM423|menos|20672509|20671376
seq126	akr|Cfasciculata|menos|17197578|17196568
seq127	akr|CfasciculataCfCl|menos|37666283|37665438
seq128	akr|Lbraziliensis|mas|18972200|18973309
seq129	akr|Lbraziliensis|menos|24505741|24504905
seq130	akr|LbraziliensisM2903|mas|5208638|5209474
seq131	akr|LbraziliensisM2903|menos|31256597|31255488
seq132	akr|LbraziliensisMHOMBR75M2903|mas|30542827|30543936
seq133	akr|LbraziliensisMHOMBR75M2903|menos|9789291|9788455
seq134	akr|LbraziliensisMHOMBR75M2904|mas|24109499|24110608
seq135	akr|LbraziliensisMHOMBR75M2904|menos|16269975|16269139
seq136	akr|LdonovaniBHU1220|menos|22671919|22671065
seq137	akr|LdonovaniBPK282A1|menos|8333438|8332584
seq138	akr|LinfantumJPCM5|menos|5445379|5444525
seq139	akr|LtarentolaeParrotTarII|menos|28857755|28856919
seq140	akr|TcruziCLBrener|mas|4011510|4012796
seq141	akr|TcruziEsmeraldo|menos|11967312|11966350
seq142	Leishmania_braziliensis|ASM284v2|mas|12165633|12166742
seq143	Leishmania_braziliensis|ASM284v2|menos|17989688|17988852
seq144	Leishmania_infantum|ASM287v2|menos|18909971|18909117
seq145	Leishmania_amazonensis|LeiAma1.0|mas|3260790|3261626
seq146	Leishmania_amazonensis|LeiAma1.0|mas|4407163|4408275
seq147	Leishmania_amazonensis|LeiAma1.0|mas|10138981|10140219
seq148	Leishmania_amazonensis|LeiAma1.0|menos|258814|257966
seq149	Leishmania_amazonensis|LeiAma1.0|menos|7353162|7352308
seq150	Leishmania_braziliensis|ASM284v2|mas|10520716|10521972
seq151	Leishmania_braziliensis|ASM284v2|menos|17360681|17359833
seq152	Leishmania_braziliensis|ASM284v2|menos|17677574|17676720
seq153	Leishmania_infantum|ASM287v2|mas|11771353|11773044
seq154	Leishmania_infantum|ASM287v2|mas|13438969|13440081
seq155	Leishmania_infantum|ASM287v2|menos|19204878|19204042
seq156	Leishmania_mexicana|ASM23466v4|mas|13969284|13970522
seq157	Leishmania_mexicana|ASM23466v4|mas|15623536|15624648
seq158	Leishmania_mexicana|ASM23466v4|menos|19446709|19445861
seq159	Leishmania_mexicana|ASM23466v4|menos|19744939|19744085
seq160	Leishmania_mexicana|ASM23466v4|menos|20029865|20029029
seq161	Leishmania_infantum|ASM287v2|menos|18595217|18594369
